# Supplementary material for: Light‐Induced SO Extrusion from Tribenzothiepine S‐oxides: A Precursor Approach to the Triphenylene Core
Source: Chemistry. 2025 Nov 7;31(70):e02655. doi: 10.1002/chem.202502655 (PMC12712768; doi:10.1002/chem.202502655)
Supplement: Supplementary file 2 — Supporting Information [file CHEM-31-e02655-s002.cif]

# 1. SUBMISSION DETAILS

_publ_requested_journal  'Chemical Science'

#=============================================================================
# 2. TITLE AND AUTHOR LIST
_publ_section_title
;
Light-Induced SO Extrusion from Tribenzothiepine S-oxides: a Precursor 
Approach to the Triphenylene Core
;


loop_
_publ_author_name
'Pablo Sim\'on Marqu\'es'
'Aissam Okba'
'Nicolas Br\'efuel'
'So Ueno'
'Nathalie Saffon-Merceron'
'Nicolas Ratel-Ramond'
'Kyohei Matsuo'
'Gw\'ena\"el Rapenne'
'Naoki Aratani'
'Claire Kammerer'
'Hiroko Yamada'
;
 
;  
 
data_exo_1 
  
_audit_creation_method            'SHELXL-2019/2' 
_shelx_SHELXL_version_number      '2019/2' 
_chemical_name_systematic         ? 
_chemical_name_common             ? 
_chemical_melting_point           ? 
_chemical_formula_moiety          ? 
_chemical_formula_sum 
 'C18 H12 O S' 
_chemical_formula_weight          276.34 
  
loop_ 
 _atom_type_symbol 
 _atom_type_description 
 _atom_type_scat_dispersion_real 
 _atom_type_scat_dispersion_imag 
 _atom_type_scat_source 
 'C'  'C'   0.0033   0.0016 
 'International Tables Vol C Tables 4.2.6.8 and 6.1.1.4' 
 'H'  'H'   0.0000   0.0000 
 'International Tables Vol C Tables 4.2.6.8 and 6.1.1.4' 
 'O'  'O'   0.0106   0.0060 
 'International Tables Vol C Tables 4.2.6.8 and 6.1.1.4' 
 'S'  'S'   0.1246   0.1234 
 'International Tables Vol C Tables 4.2.6.8 and 6.1.1.4' 
  
_space_group_crystal_system       monoclinic 
_space_group_IT_number            14 
_space_group_name_H-M_alt         'P 21/c' 
_space_group_name_Hall            '-P 2ybc' 
  
_shelx_space_group_comment 
; 
The symmetry employed for this shelxl refinement is uniquely defined 
by the following loop, which should always be used as a source of 
symmetry information in preference to the above space-group names. 
They are only intended as comments. 
; 
  
loop_ 
 _space_group_symop_operation_xyz 
 'x, y, z' 
 '-x, y+1/2, -z+1/2' 
 '-x, -y, -z' 
 'x, -y-1/2, z-1/2' 
  
_cell_length_a                    12.3321(8) 
_cell_length_b                    15.8573(11) 
_cell_length_c                    13.8659(8) 
_cell_angle_alpha                 90 
_cell_angle_beta                  102.912(3) 
_cell_angle_gamma                 90 
_cell_volume                      2643.0(3) 
_cell_formula_units_Z             8 
_cell_measurement_temperature     193(2) 
_cell_measurement_reflns_used     9226 
_cell_measurement_theta_min       2.57 
_cell_measurement_theta_max       28.27 
  
_exptl_crystal_description        prism 
_exptl_crystal_colour             colourless 
_exptl_crystal_density_meas       ? 
_exptl_crystal_density_method     ? 
_exptl_crystal_density_diffrn     1.389 
_exptl_crystal_F_000              1152 
_exptl_transmission_factor_min    ? 
_exptl_transmission_factor_max    ? 
_exptl_crystal_size_max           0.300 
_exptl_crystal_size_mid           0.250 
_exptl_crystal_size_min           0.200 
_exptl_absorpt_coefficient_mu     0.236 
_shelx_estimated_absorpt_T_min    0.933 
_shelx_estimated_absorpt_T_max    0.954 
_exptl_absorpt_correction_type    'multi-scan' 
_exptl_absorpt_correction_T_min   0.6822  
_exptl_absorpt_correction_T_max   0.7457  
_exptl_absorpt_process_details    'SADABS (Bruker-AXS)' 
_exptl_absorpt_special_details    ? 
_diffrn_ambient_temperature       193(2) 
_diffrn_radiation_wavelength      0.71073 
_diffrn_radiation_type            MoK\a 
_diffrn_source                    'Fine-focus sealed tube' 
_diffrn_measurement_device_type   'Bruker D8-Venture Photon III-C14 detector' 
_diffrn_measurement_method        'Phi and omega scans' 
_diffrn_detector_area_resol_mean  ? 
_diffrn_reflns_number             121855 
_diffrn_reflns_av_unetI/netI      0.0203 
_diffrn_reflns_av_R_equivalents   0.0592 
_diffrn_reflns_limit_h_min        -16 
_diffrn_reflns_limit_h_max        16 
_diffrn_reflns_limit_k_min        -21 
_diffrn_reflns_limit_k_max        21 
_diffrn_reflns_limit_l_min        -18 
_diffrn_reflns_limit_l_max        18 
_diffrn_reflns_theta_min          2.817 
_diffrn_reflns_theta_max          28.407 
_diffrn_reflns_theta_full         25.242 
_diffrn_measured_fraction_theta_max   0.991 
_diffrn_measured_fraction_theta_full  0.997 
_diffrn_reflns_Laue_measured_fraction_max    0.991 
_diffrn_reflns_Laue_measured_fraction_full   0.997 
_diffrn_reflns_point_group_measured_fraction_max   0.991 
_diffrn_reflns_point_group_measured_fraction_full  0.997 
_reflns_number_total              6597 
_reflns_number_gt                 5511 
_reflns_threshold_expression      'I > 2\s(I)' 
_reflns_Friedel_coverage          0.000 
_reflns_Friedel_fraction_max      . 
_reflns_Friedel_fraction_full     . 
  
_reflns_special_details 
; 
 Reflections were merged by SHELXL according to the crystal 
 class for the calculation of statistics and refinement. 
  
 _reflns_Friedel_fraction is defined as the number of unique 
 Friedel pairs measured divided by the number that would be 
 possible theoretically, ignoring centric projections and 
 systematic absences. 
; 
  
_computing_data_collection        'Bruker APEX3' 
_computing_cell_refinement        'Bruker SAINT' 
_computing_data_reduction         'Bruker SAINT' 
_computing_structure_solution     'SHELXT (Sheldrick 2015)' 
_computing_structure_refinement 'SHELXL-2019/2 (Sheldrick, 2019)' 
_computing_molecular_graphics     'Bruker SHELXTL' 
_computing_publication_material   'Bruker SHELXTL' 
_refine_special_details           ? 
_refine_ls_structure_factor_coef  Fsqd 
_refine_ls_matrix_type            full 
_refine_ls_weighting_scheme       calc 
_refine_ls_weighting_details 
'w=1/[\s^2^(Fo^2^)+(0.0570P)^2^+1.0611P] where P=(Fo^2^+2Fc^2^)/3' 
_atom_sites_solution_primary      'dual'
_atom_sites_solution_secondary    ? 
_atom_sites_solution_hydrogens    geom 
_refine_ls_hydrogen_treatment     constr 
_refine_ls_extinction_method      none 
_refine_ls_extinction_coef        . 
_refine_ls_number_reflns          6597 
_refine_ls_number_parameters      361 
_refine_ls_number_restraints      0 
_refine_ls_R_factor_all           0.0472 
_refine_ls_R_factor_gt            0.0371 
_refine_ls_wR_factor_ref          0.1027 
_refine_ls_wR_factor_gt           0.0954 
_refine_ls_goodness_of_fit_ref    1.026 
_refine_ls_restrained_S_all       1.026 
_refine_ls_shift/su_max           0.001 
_refine_ls_shift/su_mean          0.000 
  
loop_ 
 _atom_site_label 
 _atom_site_type_symbol 
 _atom_site_fract_x 
 _atom_site_fract_y 
 _atom_site_fract_z 
 _atom_site_U_iso_or_equiv 
 _atom_site_adp_type 
 _atom_site_occupancy 
 _atom_site_site_symmetry_order 
 _atom_site_calc_flag 
 _atom_site_refinement_flags_posn 
 _atom_site_refinement_flags_adp 
 _atom_site_refinement_flags_occupancy 
 _atom_site_disorder_assembly 
 _atom_site_disorder_group 
S1 S 0.53899(3) 0.81886(2) 0.34422(2) 0.02334(9) Uani 1 1 d . . . . . 
O1 O 0.62773(9) 0.87958(7) 0.39114(8) 0.0345(3) Uani 1 1 d . . . . . 
C1 C 0.40814(12) 0.86288(8) 0.35506(9) 0.0220(3) Uani 1 1 d . . . . . 
C2 C 0.40688(14) 0.94035(9) 0.40146(10) 0.0294(3) Uani 1 1 d . . . . . 
H2 H 0.474118 0.970680 0.424511 0.035 Uiso 1 1 calc R U . . . 
C3 C 0.30646(16) 0.97310(10) 0.41385(11) 0.0353(4) Uani 1 1 d . . . . . 
H3 H 0.304586 1.025952 0.445707 0.042 Uiso 1 1 calc R U . . . 
C4 C 0.20898(15) 0.92832(10) 0.37952(12) 0.0360(4) Uani 1 1 d . . . . . 
H4 H 0.140330 0.950524 0.388399 0.043 Uiso 1 1 calc R U . . . 
C5 C 0.21073(13) 0.85113(10) 0.33218(11) 0.0291(3) Uani 1 1 d . . . . . 
H5 H 0.143137 0.821379 0.308613 0.035 Uiso 1 1 calc R U . . . 
C6 C 0.31080(12) 0.81688(8) 0.31891(9) 0.0214(3) Uani 1 1 d . . . . . 
C7 C 0.31241(11) 0.73382(8) 0.26926(9) 0.0199(2) Uani 1 1 d . . . . . 
C8 C 0.25455(11) 0.66654(9) 0.30011(10) 0.0234(3) Uani 1 1 d . . . . . 
H8 H 0.219246 0.674689 0.353677 0.028 Uiso 1 1 calc R U . . . 
C9 C 0.24768(12) 0.58842(9) 0.25425(11) 0.0274(3) Uani 1 1 d . . . . . 
H9 H 0.209556 0.543275 0.277288 0.033 Uiso 1 1 calc R U . . . 
C10 C 0.29698(13) 0.57655(9) 0.17427(12) 0.0284(3) Uani 1 1 d . . . . . 
H10 H 0.291070 0.523670 0.141314 0.034 Uiso 1 1 calc R U . . . 
C11 C 0.35481(12) 0.64232(9) 0.14290(11) 0.0257(3) Uani 1 1 d . . . . . 
H11 H 0.388289 0.633750 0.088274 0.031 Uiso 1 1 calc R U . . . 
C12 C 0.36502(11) 0.72109(8) 0.18986(9) 0.0199(2) Uani 1 1 d . . . . . 
C13 C 0.42888(11) 0.78780(8) 0.15119(10) 0.0201(2) Uani 1 1 d . . . . . 
C14 C 0.41183(12) 0.80215(9) 0.04927(10) 0.0254(3) Uani 1 1 d . . . . . 
H14 H 0.357116 0.770281 0.004988 0.030 Uiso 1 1 calc R U . . . 
C15 C 0.47338(13) 0.86204(10) 0.01176(11) 0.0293(3) Uani 1 1 d . . . . . 
H15 H 0.459662 0.871314 -0.057602 0.035 Uiso 1 1 calc R U . . . 
C16 C 0.55475(13) 0.90845(9) 0.07486(11) 0.0281(3) Uani 1 1 d . . . . . 
H16 H 0.596787 0.949334 0.048863 0.034 Uiso 1 1 calc R U . . . 
C17 C 0.57458(12) 0.89490(9) 0.17630(11) 0.0247(3) Uani 1 1 d . . . . . 
H17 H 0.630916 0.925804 0.220038 0.030 Uiso 1 1 calc R U . . . 
C18 C 0.51145(11) 0.83593(8) 0.21304(10) 0.0206(3) Uani 1 1 d . . . . . 
S2 S 0.99369(3) 0.62743(2) 0.33507(3) 0.02520(9) Uani 1 1 d . . . . . 
O2 O 1.06239(10) 0.56345(7) 0.40078(9) 0.0374(3) Uani 1 1 d . . . . . 
C19 C 0.85042(11) 0.60112(8) 0.32468(10) 0.0221(3) Uani 1 1 d . . . . . 
C20 C 0.82308(13) 0.53000(9) 0.37286(11) 0.0277(3) Uani 1 1 d . . . . . 
H20 H 0.879522 0.495855 0.411915 0.033 Uiso 1 1 calc R U . . . 
C21 C 0.71110(14) 0.50988(10) 0.36263(12) 0.0326(3) Uani 1 1 d . . . . . 
H21 H 0.690531 0.461902 0.395505 0.039 Uiso 1 1 calc R U . . . 
C22 C 0.62979(13) 0.55968(10) 0.30464(12) 0.0322(3) Uani 1 1 d . . . . . 
H22 H 0.553570 0.545876 0.298359 0.039 Uiso 1 1 calc R U . . . 
C23 C 0.65861(12) 0.62968(9) 0.25552(11) 0.0261(3) Uani 1 1 d . . . . . 
H23 H 0.601859 0.662601 0.214985 0.031 Uiso 1 1 calc R U . . . 
C24 C 0.77020(11) 0.65230(8) 0.26503(10) 0.0213(3) Uani 1 1 d . . . . . 
C25 C 0.80048(11) 0.72692(8) 0.21126(10) 0.0210(3) Uani 1 1 d . . . . . 
C26 C 0.75382(12) 0.73414(9) 0.10974(10) 0.0258(3) Uani 1 1 d . . . . . 
H26 H 0.706169 0.690794 0.077229 0.031 Uiso 1 1 calc R U . . . 
C27 C 0.77564(13) 0.80300(10) 0.05584(11) 0.0295(3) Uani 1 1 d . . . . . 
H27 H 0.744254 0.806203 -0.013169 0.035 Uiso 1 1 calc R U . . . 
C28 C 0.84366(13) 0.86752(10) 0.10302(12) 0.0297(3) Uani 1 1 d . . . . . 
H28 H 0.858070 0.915404 0.066655 0.036 Uiso 1 1 calc R U . . . 
C29 C 0.89022(12) 0.86153(9) 0.20324(11) 0.0266(3) Uani 1 1 d . . . . . 
H29 H 0.936266 0.905990 0.235104 0.032 Uiso 1 1 calc R U . . . 
C30 C 0.87117(11) 0.79146(8) 0.25911(10) 0.0213(3) Uani 1 1 d . . . . . 
C31 C 0.92719(11) 0.78962(9) 0.36572(10) 0.0229(3) Uani 1 1 d . . . . . 
C32 C 0.92587(13) 0.86031(10) 0.42592(12) 0.0309(3) Uani 1 1 d . . . . . 
H32 H 0.883771 0.908516 0.399572 0.037 Uiso 1 1 calc R U . . . 
C33 C 0.98517(15) 0.86094(12) 0.52346(13) 0.0398(4) Uani 1 1 d . . . . . 
H33 H 0.983065 0.909450 0.563205 0.048 Uiso 1 1 calc R U . . . 
C34 C 1.04745(15) 0.79155(12) 0.56356(12) 0.0403(4) Uani 1 1 d . . . . . 
H34 H 1.088577 0.792824 0.630220 0.048 Uiso 1 1 calc R U . . . 
C35 C 1.04962(13) 0.72022(11) 0.50617(12) 0.0329(3) Uani 1 1 d . . . . . 
H35 H 1.092040 0.672300 0.533017 0.039 Uiso 1 1 calc R U . . . 
C36 C 0.98900(11) 0.71983(9) 0.40905(10) 0.0243(3) Uani 1 1 d . . . . . 
  
loop_ 
 _atom_site_aniso_label 
 _atom_site_aniso_U_11 
 _atom_site_aniso_U_22 
 _atom_site_aniso_U_33 
 _atom_site_aniso_U_23 
 _atom_site_aniso_U_13 
 _atom_site_aniso_U_12 
S1 0.02463(17) 0.02335(17) 0.01895(16) 0.00131(12) -0.00167(12) -0.00379(12) 
O1 0.0318(6) 0.0391(6) 0.0269(5) -0.0028(5) -0.0051(4) -0.0141(5) 
C1 0.0301(7) 0.0204(6) 0.0151(6) -0.0002(5) 0.0041(5) -0.0026(5) 
C2 0.0471(9) 0.0228(7) 0.0185(6) -0.0023(5) 0.0075(6) -0.0079(6) 
C3 0.0630(11) 0.0214(7) 0.0255(7) -0.0027(6) 0.0181(7) 0.0016(7) 
C4 0.0474(9) 0.0292(8) 0.0365(8) 0.0015(6) 0.0204(7) 0.0093(7) 
C5 0.0312(7) 0.0265(7) 0.0315(7) 0.0006(6) 0.0112(6) 0.0012(6) 
C6 0.0275(7) 0.0194(6) 0.0171(6) 0.0012(5) 0.0045(5) -0.0005(5) 
C7 0.0189(6) 0.0187(6) 0.0198(6) 0.0002(5) -0.0010(5) -0.0004(5) 
C8 0.0208(6) 0.0234(7) 0.0244(6) 0.0023(5) 0.0014(5) -0.0016(5) 
C9 0.0264(7) 0.0197(6) 0.0329(7) 0.0032(5) -0.0001(6) -0.0037(5) 
C10 0.0305(7) 0.0172(6) 0.0342(7) -0.0041(5) 0.0004(6) -0.0014(5) 
C11 0.0269(7) 0.0224(7) 0.0262(7) -0.0048(5) 0.0027(5) -0.0002(5) 
C12 0.0201(6) 0.0178(6) 0.0196(6) -0.0007(5) -0.0003(5) 0.0000(5) 
C13 0.0220(6) 0.0178(6) 0.0203(6) -0.0022(5) 0.0043(5) 0.0009(5) 
C14 0.0302(7) 0.0255(7) 0.0195(6) -0.0033(5) 0.0035(5) 0.0016(5) 
C15 0.0369(8) 0.0310(8) 0.0213(6) 0.0032(5) 0.0090(6) 0.0047(6) 
C16 0.0328(7) 0.0238(7) 0.0311(7) 0.0052(6) 0.0141(6) 0.0018(6) 
C17 0.0240(6) 0.0216(6) 0.0288(7) -0.0009(5) 0.0065(5) -0.0014(5) 
C18 0.0223(6) 0.0195(6) 0.0190(6) -0.0005(5) 0.0024(5) 0.0014(5) 
S2 0.02323(17) 0.02371(17) 0.02952(18) 0.00618(13) 0.00773(13) 0.00480(13) 
O2 0.0325(6) 0.0323(6) 0.0466(7) 0.0146(5) 0.0072(5) 0.0117(5) 
C19 0.0254(6) 0.0187(6) 0.0231(6) -0.0011(5) 0.0073(5) -0.0010(5) 
C20 0.0396(8) 0.0204(7) 0.0238(6) -0.0003(5) 0.0085(6) -0.0024(6) 
C21 0.0468(9) 0.0226(7) 0.0315(7) -0.0027(6) 0.0154(7) -0.0124(6) 
C22 0.0316(8) 0.0321(8) 0.0351(8) -0.0090(6) 0.0126(6) -0.0120(6) 
C23 0.0240(7) 0.0251(7) 0.0290(7) -0.0065(5) 0.0056(5) -0.0031(5) 
C24 0.0244(6) 0.0177(6) 0.0222(6) -0.0036(5) 0.0062(5) -0.0020(5) 
C25 0.0205(6) 0.0186(6) 0.0238(6) 0.0009(5) 0.0048(5) 0.0022(5) 
C26 0.0260(7) 0.0263(7) 0.0240(6) -0.0028(5) 0.0031(5) 0.0014(5) 
C27 0.0323(7) 0.0330(8) 0.0227(7) 0.0045(6) 0.0051(6) 0.0056(6) 
C28 0.0325(7) 0.0262(7) 0.0315(7) 0.0093(6) 0.0091(6) 0.0039(6) 
C29 0.0261(7) 0.0211(7) 0.0324(7) 0.0034(5) 0.0057(6) -0.0006(5) 
C30 0.0207(6) 0.0193(6) 0.0234(6) 0.0008(5) 0.0038(5) 0.0019(5) 
C31 0.0204(6) 0.0231(6) 0.0242(6) 0.0008(5) 0.0027(5) -0.0046(5) 
C32 0.0315(7) 0.0265(7) 0.0333(8) -0.0045(6) 0.0039(6) -0.0038(6) 
C33 0.0436(9) 0.0399(9) 0.0334(8) -0.0123(7) 0.0034(7) -0.0128(7) 
C34 0.0384(9) 0.0493(10) 0.0274(8) 0.0000(7) -0.0048(7) -0.0145(8) 
C35 0.0257(7) 0.0388(8) 0.0302(7) 0.0083(6) -0.0023(6) -0.0056(6) 
C36 0.0205(6) 0.0251(7) 0.0264(7) 0.0031(5) 0.0035(5) -0.0037(5) 
  
_geom_special_details 
; 
 All esds (except the esd in the dihedral angle between two l.s. planes) 
 are estimated using the full covariance matrix.  The cell esds are taken 
 into account individually in the estimation of esds in distances, angles 
 and torsion angles; correlations between esds in cell parameters are only 
 used when they are defined by crystal symmetry.  An approximate (isotropic) 
 treatment of cell esds is used for estimating esds involving l.s. planes. 
; 
  
loop_ 
 _geom_bond_atom_site_label_1 
 _geom_bond_atom_site_label_2 
 _geom_bond_distance 
 _geom_bond_site_symmetry_2 
 _geom_bond_publ_flag 
S1 O1 1.4933(11) . ? 
S1 C18 1.7948(13) . ? 
S1 C1 1.7950(15) . ? 
C1 C2 1.3884(19) . ? 
C1 C6 1.3983(19) . ? 
C2 C3 1.389(2) . ? 
C2 H2 0.9500 . ? 
C3 C4 1.386(3) . ? 
C3 H3 0.9500 . ? 
C4 C5 1.391(2) . ? 
C4 H4 0.9500 . ? 
C5 C6 1.398(2) . ? 
C5 H5 0.9500 . ? 
C6 C7 1.4884(18) . ? 
C7 C8 1.4024(18) . ? 
C7 C12 1.4117(18) . ? 
C8 C9 1.386(2) . ? 
C8 H8 0.9500 . ? 
C9 C10 1.392(2) . ? 
C9 H9 0.9500 . ? 
C10 C11 1.387(2) . ? 
C10 H10 0.9500 . ? 
C11 C12 1.4013(18) . ? 
C11 H11 0.9500 . ? 
C12 C13 1.4885(18) . ? 
C13 C14 1.4000(18) . ? 
C13 C18 1.4016(18) . ? 
C14 C15 1.388(2) . ? 
C14 H14 0.9500 . ? 
C15 C16 1.386(2) . ? 
C15 H15 0.9500 . ? 
C16 C17 1.389(2) . ? 
C16 H16 0.9500 . ? 
C17 C18 1.3846(19) . ? 
C17 H17 0.9500 . ? 
S2 O2 1.4940(11) . ? 
S2 C19 1.7896(14) . ? 
S2 C36 1.7971(15) . ? 
C19 C20 1.3901(19) . ? 
C19 C24 1.3985(19) . ? 
C20 C21 1.393(2) . ? 
C20 H20 0.9500 . ? 
C21 C22 1.384(2) . ? 
C21 H21 0.9500 . ? 
C22 C23 1.389(2) . ? 
C22 H22 0.9500 . ? 
C23 C24 1.3996(19) . ? 
C23 H23 0.9500 . ? 
C24 C25 1.4898(18) . ? 
C25 C26 1.4013(19) . ? 
C25 C30 1.4104(19) . ? 
C26 C27 1.383(2) . ? 
C26 H26 0.9500 . ? 
C27 C28 1.390(2) . ? 
C27 H27 0.9500 . ? 
C28 C29 1.383(2) . ? 
C28 H28 0.9500 . ? 
C29 C30 1.4040(19) . ? 
C29 H29 0.9500 . ? 
C30 C31 1.4855(19) . ? 
C31 C32 1.400(2) . ? 
C31 C36 1.401(2) . ? 
C32 C33 1.386(2) . ? 
C32 H32 0.9500 . ? 
C33 C34 1.385(3) . ? 
C33 H33 0.9500 . ? 
C34 C35 1.387(3) . ? 
C34 H34 0.9500 . ? 
C35 C36 1.387(2) . ? 
C35 H35 0.9500 . ? 
  
loop_ 
 _geom_angle_atom_site_label_1 
 _geom_angle_atom_site_label_2 
 _geom_angle_atom_site_label_3 
 _geom_angle 
 _geom_angle_site_symmetry_1 
 _geom_angle_site_symmetry_3 
 _geom_angle_publ_flag 
O1 S1 C18 107.37(6) . . ? 
O1 S1 C1 107.33(7) . . ? 
C18 S1 C1 93.22(6) . . ? 
C2 C1 C6 122.01(14) . . ? 
C2 C1 S1 119.09(11) . . ? 
C6 C1 S1 118.87(10) . . ? 
C1 C2 C3 119.40(15) . . ? 
C1 C2 H2 120.3 . . ? 
C3 C2 H2 120.3 . . ? 
C4 C3 C2 119.67(14) . . ? 
C4 C3 H3 120.2 . . ? 
C2 C3 H3 120.2 . . ? 
C3 C4 C5 120.61(15) . . ? 
C3 C4 H4 119.7 . . ? 
C5 C4 H4 119.7 . . ? 
C4 C5 C6 120.74(15) . . ? 
C4 C5 H5 119.6 . . ? 
C6 C5 H5 119.6 . . ? 
C5 C6 C1 117.56(13) . . ? 
C5 C6 C7 120.55(13) . . ? 
C1 C6 C7 121.89(12) . . ? 
C8 C7 C12 118.87(12) . . ? 
C8 C7 C6 118.15(12) . . ? 
C12 C7 C6 122.91(11) . . ? 
C9 C8 C7 121.54(13) . . ? 
C9 C8 H8 119.2 . . ? 
C7 C8 H8 119.2 . . ? 
C8 C9 C10 119.57(13) . . ? 
C8 C9 H9 120.2 . . ? 
C10 C9 H9 120.2 . . ? 
C11 C10 C9 119.68(13) . . ? 
C11 C10 H10 120.2 . . ? 
C9 C10 H10 120.2 . . ? 
C10 C11 C12 121.58(13) . . ? 
C10 C11 H11 119.2 . . ? 
C12 C11 H11 119.2 . . ? 
C11 C12 C7 118.73(12) . . ? 
C11 C12 C13 117.77(12) . . ? 
C7 C12 C13 123.48(11) . . ? 
C14 C13 C18 116.99(12) . . ? 
C14 C13 C12 120.46(12) . . ? 
C18 C13 C12 122.48(12) . . ? 
C15 C14 C13 121.21(13) . . ? 
C15 C14 H14 119.4 . . ? 
C13 C14 H14 119.4 . . ? 
C16 C15 C14 120.41(13) . . ? 
C16 C15 H15 119.8 . . ? 
C14 C15 H15 119.8 . . ? 
C15 C16 C17 119.71(13) . . ? 
C15 C16 H16 120.1 . . ? 
C17 C16 H16 120.1 . . ? 
C18 C17 C16 119.39(13) . . ? 
C18 C17 H17 120.3 . . ? 
C16 C17 H17 120.3 . . ? 
C17 C18 C13 122.27(12) . . ? 
C17 C18 S1 118.70(10) . . ? 
C13 C18 S1 119.02(10) . . ? 
O2 S2 C19 107.82(7) . . ? 
O2 S2 C36 106.96(7) . . ? 
C19 S2 C36 94.53(6) . . ? 
C20 C19 C24 122.66(13) . . ? 
C20 C19 S2 119.44(11) . . ? 
C24 C19 S2 117.87(10) . . ? 
C19 C20 C21 118.57(14) . . ? 
C19 C20 H20 120.7 . . ? 
C21 C20 H20 120.7 . . ? 
C22 C21 C20 120.09(14) . . ? 
C22 C21 H21 120.0 . . ? 
C20 C21 H21 120.0 . . ? 
C21 C22 C23 120.61(14) . . ? 
C21 C22 H22 119.7 . . ? 
C23 C22 H22 119.7 . . ? 
C22 C23 C24 120.83(14) . . ? 
C22 C23 H23 119.6 . . ? 
C24 C23 H23 119.6 . . ? 
C19 C24 C23 117.23(12) . . ? 
C19 C24 C25 122.25(12) . . ? 
C23 C24 C25 120.50(13) . . ? 
C26 C25 C30 119.02(12) . . ? 
C26 C25 C24 118.36(12) . . ? 
C30 C25 C24 122.59(12) . . ? 
C27 C26 C25 121.43(13) . . ? 
C27 C26 H26 119.3 . . ? 
C25 C26 H26 119.3 . . ? 
C26 C27 C28 119.77(14) . . ? 
C26 C27 H27 120.1 . . ? 
C28 C27 H27 120.1 . . ? 
C29 C28 C27 119.58(13) . . ? 
C29 C28 H28 120.2 . . ? 
C27 C28 H28 120.2 . . ? 
C28 C29 C30 121.70(14) . . ? 
C28 C29 H29 119.1 . . ? 
C30 C29 H29 119.1 . . ? 
C29 C30 C25 118.48(12) . . ? 
C29 C30 C31 117.81(12) . . ? 
C25 C30 C31 123.71(12) . . ? 
C32 C31 C36 117.04(13) . . ? 
C32 C31 C30 120.86(13) . . ? 
C36 C31 C30 121.99(12) . . ? 
C33 C32 C31 120.90(15) . . ? 
C33 C32 H32 119.5 . . ? 
C31 C32 H32 119.5 . . ? 
C34 C33 C32 120.67(16) . . ? 
C34 C33 H33 119.7 . . ? 
C32 C33 H33 119.7 . . ? 
C33 C34 C35 119.85(15) . . ? 
C33 C34 H34 120.1 . . ? 
C35 C34 H34 120.1 . . ? 
C36 C35 C34 119.05(15) . . ? 
C36 C35 H35 120.5 . . ? 
C34 C35 H35 120.5 . . ? 
C35 C36 C31 122.46(14) . . ? 
C35 C36 S2 118.62(12) . . ? 
C31 C36 S2 118.89(11) . . ? 
  
loop_ 
 _geom_torsion_atom_site_label_1 
 _geom_torsion_atom_site_label_2 
 _geom_torsion_atom_site_label_3 
 _geom_torsion_atom_site_label_4 
 _geom_torsion 
 _geom_torsion_site_symmetry_1 
 _geom_torsion_site_symmetry_2 
 _geom_torsion_site_symmetry_3 
 _geom_torsion_site_symmetry_4 
 _geom_torsion_publ_flag 
O1 S1 C1 C2 -0.07(13) . . . . ? 
C18 S1 C1 C2 -109.39(11) . . . . ? 
O1 S1 C1 C6 -178.30(10) . . . . ? 
C18 S1 C1 C6 72.38(11) . . . . ? 
C6 C1 C2 C3 0.9(2) . . . . ? 
S1 C1 C2 C3 -177.28(11) . . . . ? 
C1 C2 C3 C4 -0.2(2) . . . . ? 
C2 C3 C4 C5 -0.4(2) . . . . ? 
C3 C4 C5 C6 0.5(2) . . . . ? 
C4 C5 C6 C1 0.2(2) . . . . ? 
C4 C5 C6 C7 179.29(13) . . . . ? 
C2 C1 C6 C5 -0.8(2) . . . . ? 
S1 C1 C6 C5 177.33(10) . . . . ? 
C2 C1 C6 C7 -179.97(12) . . . . ? 
S1 C1 C6 C7 -1.79(17) . . . . ? 
C5 C6 C7 C8 -47.94(18) . . . . ? 
C1 C6 C7 C8 131.16(14) . . . . ? 
C5 C6 C7 C12 129.03(14) . . . . ? 
C1 C6 C7 C12 -51.87(18) . . . . ? 
C12 C7 C8 C9 -0.3(2) . . . . ? 
C6 C7 C8 C9 176.84(12) . . . . ? 
C7 C8 C9 C10 -1.5(2) . . . . ? 
C8 C9 C10 C11 1.6(2) . . . . ? 
C9 C10 C11 C12 0.0(2) . . . . ? 
C10 C11 C12 C7 -1.7(2) . . . . ? 
C10 C11 C12 C13 179.84(13) . . . . ? 
C8 C7 C12 C11 1.80(19) . . . . ? 
C6 C7 C12 C11 -175.15(12) . . . . ? 
C8 C7 C12 C13 -179.81(12) . . . . ? 
C6 C7 C12 C13 3.2(2) . . . . ? 
C11 C12 C13 C14 45.14(18) . . . . ? 
C7 C12 C13 C14 -133.26(14) . . . . ? 
C11 C12 C13 C18 -131.75(14) . . . . ? 
C7 C12 C13 C18 49.85(19) . . . . ? 
C18 C13 C14 C15 -0.7(2) . . . . ? 
C12 C13 C14 C15 -177.73(13) . . . . ? 
C13 C14 C15 C16 0.9(2) . . . . ? 
C14 C15 C16 C17 -0.1(2) . . . . ? 
C15 C16 C17 C18 -0.9(2) . . . . ? 
C16 C17 C18 C13 1.2(2) . . . . ? 
C16 C17 C18 S1 179.59(11) . . . . ? 
C14 C13 C18 C17 -0.4(2) . . . . ? 
C12 C13 C18 C17 176.61(13) . . . . ? 
C14 C13 C18 S1 -178.78(10) . . . . ? 
C12 C13 C18 S1 -1.79(17) . . . . ? 
O1 S1 C18 C17 2.93(13) . . . . ? 
C1 S1 C18 C17 112.21(12) . . . . ? 
O1 S1 C18 C13 -178.62(11) . . . . ? 
C1 S1 C18 C13 -69.34(11) . . . . ? 
O2 S2 C19 C20 -1.21(13) . . . . ? 
C36 S2 C19 C20 -110.65(12) . . . . ? 
O2 S2 C19 C24 -179.17(11) . . . . ? 
C36 S2 C19 C24 71.40(11) . . . . ? 
C24 C19 C20 C21 -1.2(2) . . . . ? 
S2 C19 C20 C21 -179.04(11) . . . . ? 
C19 C20 C21 C22 0.7(2) . . . . ? 
C20 C21 C22 C23 0.5(2) . . . . ? 
C21 C22 C23 C24 -1.2(2) . . . . ? 
C20 C19 C24 C23 0.5(2) . . . . ? 
S2 C19 C24 C23 178.36(10) . . . . ? 
C20 C19 C24 C25 -178.11(13) . . . . ? 
S2 C19 C24 C25 -0.23(17) . . . . ? 
C22 C23 C24 C19 0.7(2) . . . . ? 
C22 C23 C24 C25 179.34(13) . . . . ? 
C19 C24 C25 C26 128.71(14) . . . . ? 
C23 C24 C25 C26 -49.83(18) . . . . ? 
C19 C24 C25 C30 -53.31(18) . . . . ? 
C23 C24 C25 C30 128.14(14) . . . . ? 
C30 C25 C26 C27 0.0(2) . . . . ? 
C24 C25 C26 C27 178.03(13) . . . . ? 
C25 C26 C27 C28 -1.1(2) . . . . ? 
C26 C27 C28 C29 1.0(2) . . . . ? 
C27 C28 C29 C30 0.4(2) . . . . ? 
C28 C29 C30 C25 -1.5(2) . . . . ? 
C28 C29 C30 C31 178.39(13) . . . . ? 
C26 C25 C30 C29 1.31(19) . . . . ? 
C24 C25 C30 C29 -176.65(12) . . . . ? 
C26 C25 C30 C31 -178.58(12) . . . . ? 
C24 C25 C30 C31 3.5(2) . . . . ? 
C29 C30 C31 C32 46.94(19) . . . . ? 
C25 C30 C31 C32 -133.17(15) . . . . ? 
C29 C30 C31 C36 -129.06(14) . . . . ? 
C25 C30 C31 C36 50.83(19) . . . . ? 
C36 C31 C32 C33 1.2(2) . . . . ? 
C30 C31 C32 C33 -175.03(14) . . . . ? 
C31 C32 C33 C34 0.2(3) . . . . ? 
C32 C33 C34 C35 -0.8(3) . . . . ? 
C33 C34 C35 C36 0.0(2) . . . . ? 
C34 C35 C36 C31 1.4(2) . . . . ? 
C34 C35 C36 S2 179.35(12) . . . . ? 
C32 C31 C36 C35 -2.0(2) . . . . ? 
C30 C31 C36 C35 174.19(13) . . . . ? 
C32 C31 C36 S2 -179.93(11) . . . . ? 
C30 C31 C36 S2 -3.78(18) . . . . ? 
O2 S2 C36 C35 3.37(13) . . . . ? 
C19 S2 C36 C35 113.55(12) . . . . ? 
O2 S2 C36 C31 -178.58(11) . . . . ? 
C19 S2 C36 C31 -68.40(12) . . . . ? 
  
_refine_diff_density_max    0.375 
_refine_diff_density_min   -0.316 
_refine_diff_density_rms    0.051 
  
_shelx_res_file 
; 
TITL PSM99F2_a.res in P2(1)/c 
    PSM99F2_a.res 
    created by SHELXL-2019/2 at 09:31:57 on 30-Aug-2023 
CELL 0.71073 12.33210 15.85730 13.86590 90.0000 102.9121 90.0000 
ZERR 8.00 0.00080 0.00110 0.00080 0.0000 0.0026 0.0000 
LATT 1 
SYMM -X, 1/2+Y, 1/2-Z 
SFAC C  H  O  S 
UNIT 144 96 8 8 
L.S. 10 
ACTA 
BOND $H 
FMAP 2 
PLAN 20 
CONF 
SIZE 0.20 0.25 0.30 
TEMP -80.150 
WGHT    0.057000    1.061100 
FVAR       0.20113 
S1    4    0.538985    0.818860    0.344222    11.00000    0.02463    0.02335 = 
         0.01895    0.00131   -0.00167   -0.00379 
O1    3    0.627730    0.879579    0.391143    11.00000    0.03184    0.03915 = 
         0.02694   -0.00279   -0.00508   -0.01407 
C1    1    0.408137    0.862880    0.355063    11.00000    0.03005    0.02036 = 
         0.01507   -0.00017    0.00405   -0.00256 
C2    1    0.406882    0.940353    0.401457    11.00000    0.04708    0.02276 = 
         0.01852   -0.00232    0.00755   -0.00794 
AFIX  43 
H2    2    0.474118    0.970680    0.424511    11.00000   -1.20000 
AFIX   0 
C3    1    0.306457    0.973103    0.413851    11.00000    0.06297    0.02142 = 
         0.02548   -0.00266    0.01814    0.00160 
AFIX  43 
H3    2    0.304586    1.025952    0.445707    11.00000   -1.20000 
AFIX   0 
C4    1    0.208984    0.928319    0.379525    11.00000    0.04742    0.02920 = 
         0.03651    0.00148    0.02043    0.00927 
AFIX  43 
H4    2    0.140330    0.950524    0.388399    11.00000   -1.20000 
AFIX   0 
C5    1    0.210728    0.851135    0.332183    11.00000    0.03124    0.02650 = 
         0.03152    0.00061    0.01118    0.00115 
AFIX  43 
H5    2    0.143137    0.821379    0.308613    11.00000   -1.20000 
AFIX   0 
C6    1    0.310801    0.816883    0.318913    11.00000    0.02750    0.01939 = 
         0.01712    0.00119    0.00450   -0.00051 
C7    1    0.312407    0.733823    0.269255    11.00000    0.01885    0.01868 = 
         0.01978    0.00016   -0.00100   -0.00040 
C8    1    0.254551    0.666542    0.300108    11.00000    0.02077    0.02341 = 
         0.02440    0.00226    0.00140   -0.00165 
AFIX  43 
H8    2    0.219246    0.674689    0.353677    11.00000   -1.20000 
AFIX   0 
C9    1    0.247677    0.588416    0.254255    11.00000    0.02642    0.01973 = 
         0.03294    0.00320   -0.00009   -0.00370 
AFIX  43 
H9    2    0.209556    0.543275    0.277288    11.00000   -1.20000 
AFIX   0 
C10   1    0.296985    0.576554    0.174271    11.00000    0.03046    0.01722 = 
         0.03423   -0.00408    0.00044   -0.00139 
AFIX  43 
H10   2    0.291070    0.523670    0.141314    11.00000   -1.20000 
AFIX   0 
C11   1    0.354806    0.642317    0.142902    11.00000    0.02690    0.02236 = 
         0.02616   -0.00480    0.00266   -0.00016 
AFIX  43 
H11   2    0.388289    0.633750    0.088274    11.00000   -1.20000 
AFIX   0 
C12   1    0.365016    0.721092    0.189861    11.00000    0.02007    0.01784 = 
         0.01965   -0.00072   -0.00034   -0.00002 
C13   1    0.428885    0.787802    0.151186    11.00000    0.02196    0.01777 = 
         0.02027   -0.00219    0.00433    0.00087 
C14   1    0.411832    0.802145    0.049273    11.00000    0.03019    0.02551 = 
         0.01953   -0.00329    0.00353    0.00161 
AFIX  43 
H14   2    0.357116    0.770281    0.004988    11.00000   -1.20000 
AFIX   0 
C15   1    0.473378    0.862045    0.011760    11.00000    0.03689    0.03104 = 
         0.02128    0.00320    0.00903    0.00472 
AFIX  43 
H15   2    0.459662    0.871314   -0.057602    11.00000   -1.20000 
AFIX   0 
C16   1    0.554755    0.908447    0.074860    11.00000    0.03280    0.02381 = 
         0.03111    0.00518    0.01414    0.00180 
AFIX  43 
H16   2    0.596787    0.949334    0.048863    11.00000   -1.20000 
AFIX   0 
C17   1    0.574575    0.894895    0.176296    11.00000    0.02402    0.02158 = 
         0.02884   -0.00089    0.00649   -0.00142 
AFIX  43 
H17   2    0.630916    0.925804    0.220038    11.00000   -1.20000 
AFIX   0 
C18   1    0.511455    0.835928    0.213036    11.00000    0.02230    0.01955 = 
         0.01901   -0.00052    0.00242    0.00140 
S2    4    0.993686    0.627426    0.335066    11.00000    0.02323    0.02371 = 
         0.02952    0.00618    0.00773    0.00480 
O2    3    1.062391    0.563453    0.400777    11.00000    0.03250    0.03230 = 
         0.04655    0.01456    0.00715    0.01170 
C19   1    0.850418    0.601119    0.324682    11.00000    0.02543    0.01865 = 
         0.02309   -0.00112    0.00727   -0.00100 
C20   1    0.823076    0.530000    0.372859    11.00000    0.03963    0.02035 = 
         0.02378   -0.00033    0.00849   -0.00239 
AFIX  43 
H20   2    0.879522    0.495855    0.411915    11.00000   -1.20000 
AFIX   0 
C21   1    0.711097    0.509876    0.362629    11.00000    0.04684    0.02256 = 
         0.03150   -0.00269    0.01544   -0.01242 
AFIX  43 
H21   2    0.690531    0.461902    0.395505    11.00000   -1.20000 
AFIX   0 
C22   1    0.629794    0.559679    0.304641    11.00000    0.03162    0.03215 = 
         0.03511   -0.00896    0.01261   -0.01200 
AFIX  43 
H22   2    0.553570    0.545876    0.298359    11.00000   -1.20000 
AFIX   0 
C23   1    0.658611    0.629681    0.255525    11.00000    0.02400    0.02508 = 
         0.02897   -0.00647    0.00557   -0.00309 
AFIX  43 
H23   2    0.601859    0.662601    0.214985    11.00000   -1.20000 
AFIX   0 
C24   1    0.770203    0.652304    0.265026    11.00000    0.02435    0.01773 = 
         0.02221   -0.00356    0.00615   -0.00200 
C25   1    0.800475    0.726917    0.211258    11.00000    0.02054    0.01864 = 
         0.02382    0.00089    0.00484    0.00219 
C26   1    0.753819    0.734137    0.109740    11.00000    0.02603    0.02626 = 
         0.02400   -0.00284    0.00308    0.00136 
AFIX  43 
H26   2    0.706169    0.690794    0.077229    11.00000   -1.20000 
AFIX   0 
C27   1    0.775637    0.803001    0.055841    11.00000    0.03229    0.03303 = 
         0.02267    0.00454    0.00513    0.00555 
AFIX  43 
H27   2    0.744254    0.806203   -0.013169    11.00000   -1.20000 
AFIX   0 
C28   1    0.843658    0.867517    0.103020    11.00000    0.03245    0.02620 = 
         0.03149    0.00931    0.00911    0.00385 
AFIX  43 
H28   2    0.858070    0.915404    0.066655    11.00000   -1.20000 
AFIX   0 
C29   1    0.890215    0.861534    0.203245    11.00000    0.02608    0.02107 = 
         0.03241    0.00336    0.00569   -0.00055 
AFIX  43 
H29   2    0.936266    0.905990    0.235104    11.00000   -1.20000 
AFIX   0 
C30   1    0.871171    0.791456    0.259109    11.00000    0.02074    0.01930 = 
         0.02336    0.00083    0.00379    0.00194 
C31   1    0.927191    0.789624    0.365716    11.00000    0.02045    0.02308 = 
         0.02418    0.00081    0.00269   -0.00459 
C32   1    0.925872    0.860313    0.425917    11.00000    0.03151    0.02648 = 
         0.03326   -0.00447    0.00392   -0.00381 
AFIX  43 
H32   2    0.883771    0.908516    0.399572    11.00000   -1.20000 
AFIX   0 
C33   1    0.985167    0.860939    0.523460    11.00000    0.04360    0.03987 = 
         0.03341   -0.01229    0.00336   -0.01285 
AFIX  43 
H33   2    0.983065    0.909450    0.563205    11.00000   -1.20000 
AFIX   0 
C34   1    1.047449    0.791546    0.563559    11.00000    0.03841    0.04931 = 
         0.02742   -0.00003   -0.00484   -0.01452 
AFIX  43 
H34   2    1.088577    0.792824    0.630220    11.00000   -1.20000 
AFIX   0 
C35   1    1.049623    0.720218    0.506174    11.00000    0.02573    0.03878 = 
         0.03022    0.00832   -0.00229   -0.00565 
AFIX  43 
H35   2    1.092040    0.672300    0.533017    11.00000   -1.20000 
AFIX   0 
C36   1    0.989004    0.719832    0.409054    11.00000    0.02053    0.02514 = 
         0.02644    0.00308    0.00345   -0.00365 
HKLF 4 
  
  
  
  
REM  PSM99F2_a.res in P2(1)/c 
REM wR2 = 0.1027, GooF = S = 1.026, Restrained GooF = 1.026 for all data 
REM R1 = 0.0371 for 5511 Fo > 4sig(Fo) and 0.0472 for all 6597 data 
REM 361 parameters refined using 0 restraints 
  
END 
  
WGHT      0.0570      1.0610 
  
REM Highest difference peak  0.375,  deepest hole -0.316,  1-sigma level  0.051 
Q1    1   0.4621  0.8198  0.1815  11.00000  0.05    0.38 
Q2    1   0.3030  0.7791  0.2879  11.00000  0.05    0.34 
Q3    1   0.4039  0.7563  0.1754  11.00000  0.05    0.34 
Q4    1   0.9042  0.7903  0.3124  11.00000  0.05    0.34 
Q5    1   0.9918  0.6771  0.3736  11.00000  0.05    0.34 
Q6    1   0.3460  0.6839  0.1592  11.00000  0.05    0.33 
Q7    1   0.2787  0.7001  0.2825  11.00000  0.05    0.33 
Q8    1   0.4136  0.8000  0.1019  11.00000  0.05    0.32 
Q9    1   0.3246  0.6120  0.1573  11.00000  0.05    0.32 
Q10   1   0.3726  0.6762  0.1802  11.00000  0.05    0.32 
Q11   1   0.8284  0.7634  0.2355  11.00000  0.05    0.32 
Q12   1   0.3987  0.8995  0.3781  11.00000  0.05    0.32 
Q13   1   0.9586  0.7554  0.3854  11.00000  0.05    0.32 
Q14   1   0.7888  0.6902  0.2386  11.00000  0.05    0.31 
Q15   1   0.8340  0.5726  0.3569  11.00000  0.05    0.31 
Q16   1   0.5388  0.8611  0.1876  11.00000  0.05    0.30 
Q17   1   0.3570  0.8465  0.3211  11.00000  0.05    0.30 
Q18   1   0.7746  0.7321  0.1609  11.00000  0.05    0.30 
Q19   1   0.2570  0.6277  0.2800  11.00000  0.05    0.29 
Q20   1   0.2339  0.6332  0.2661  11.00000  0.05    0.29 
; 
_shelx_res_checksum   71235 
  
_shelx_hkl_file 
; 
   2   0   0  122.48    3.20 
   2   0   0  122.89    3.23 
   2   0   0  126.89    3.31 
  -2   0   0  119.37    3.19 
  -2   0   0  123.61    3.30 
  -2   0   0  123.04    3.20 
  -3   0   0  249.30    8.79 
   3   0   0  222.35    8.56 
  -4   0   0  146.45    4.08 
  -4   0   0  141.21    3.85 
  -4   0   0  138.06    4.11 
  -4   0   0  142.98    3.95 
   4   0   0  142.80    3.92 
   4   0   0  135.00    4.08 
   4   0   0  135.51    4.00 
   4   0   0  141.52    3.82 
   4   0   0  139.68    3.81 
  -4   0   0  137.43    3.90 
  -4   0   0  145.61    3.91 
  -4   0   0  144.19    3.89 
   5   0   0  168.41    4.99 
   5   0   0  168.76    4.62 
   5   0   0  170.91    4.62 
   5   0   0  169.46    4.89 
  -5   0   0  174.71    4.73 
   5   0   0  162.86    4.73 
  -5   0   0  170.41    5.00 
  -5   0   0  173.31    4.93 
  -5   0   0  172.08    4.68 
  -5   0   0  171.28    4.74 
  -5   0   0  167.71    4.75 
  -5   0   0  172.69    4.78 
   6   0   0    0.95    0.56 
  -6   0   0    1.20    0.66 
  -6   0   0    0.40    0.61 
  -6   0   0    1.25    0.66 
  -6   0   0    1.28    0.77 
  -6   0   0    0.53    0.73 
   6   0   0    0.59    0.62 
  -6   0   0    1.27    0.66 
   6   0   0    0.78    0.70 
   6   0   0    1.15    0.55 
  -6   0   0    0.61    0.64 
   6   0   0    0.62    0.69 
  -7   0   0    6.74    0.88 
  -7   0   0    6.12    0.97 
  -7   0   0    5.06    1.00 
   7   0   0    5.99    0.75 
   7   0   0    6.78    0.77 
  -7   0   0    7.16    0.89 
  -7   0   0    7.24    0.86 
  -7   0   0    6.60    0.91 
  -7   0   0    6.65    1.08 
   7   0   0    5.61    0.85 
   7   0   0    5.43    0.96 
  -8   0   0    1.82    0.87 
   8   0   0    1.49    0.83 
   8   0   0    2.26    0.69 
   8   0   0    2.89    0.68 
  -8   0   0    1.51    0.75 
  -8   0   0    1.44    0.62 
  -8   0   0    1.52    0.88 
  -8   0   0    1.61    0.73 
  -8   0   0    1.98    0.73 
   8   0   0    1.06    0.56 
   8   0   0    1.50    0.56 
   9   0   0   54.82    2.35 
  -9   0   0   57.91    2.39 
   9   0   0   57.80    2.46 
  -9   0   0   55.20    2.82 
  -9   0   0   56.96    2.54 
  -9   0   0   57.20    2.46 
   9   0   0   54.82    2.65 
   9   0   0   57.50    2.16 
   9   0   0   60.64    2.19 
  -9   0   0   55.36    2.49 
  -9   0   0   59.95    2.92 
  -9   0   0   60.31    2.81 
 -10   0   0    1.35    0.77 
  10   0   0    1.26    0.64 
  10   0   0   -0.49    0.57 
  10   0   0    0.70    0.89 
 -10   0   0    0.13    0.78 
 -10   0   0    0.78    0.84 
 -10   0   0    0.91    1.01 
  10   0   0    0.50    0.59 
 -10   0   0    0.49    0.99 
  10   0   0   -0.48    0.68 
 -10   0   0    0.47    0.86 
 -10   0   0    0.38    0.80 
 -11   0   0   12.23    1.48 
  11   0   0    9.48    0.98 
 -11   0   0    9.48    1.58 
 -11   0   0    9.63    1.19 
  11   0   0   10.40    1.35 
  11   0   0   11.50    1.54 
 -11   0   0    9.11    1.33 
  11   0   0   11.00    1.05 
 -11   0   0   10.56    1.63 
 -11   0   0   10.06    1.32 
 -11   0   0    9.79    1.40 
  12   0   0    0.09    0.91 
  12   0   0    0.09    0.83 
 -12   0   0    0.64    0.98 
 -12   0   0   -0.68    0.70 
 -12   0   0    0.17    0.86 
 -12   0   0    1.00    0.90 
  12   0   0   -0.87    0.51 
  12   0   0    0.57    0.60 
 -12   0   0   -0.62    1.66 
 -12   0   0    0.28    0.86 
  13   0   0   61.58    3.77 
 -13   0   0   59.04    3.47 
  13   0   0   59.90    2.17 
 -13   0   0   63.17    3.08 
 -13   0   0   57.48    3.14 
  13   0   0   57.11    2.11 
 -13   0   0   52.98    3.18 
 -13   0   0   50.54    2.87 
 -13   0   0   50.58    2.60 
 -14   0   0   16.34    1.89 
 -14   0   0   18.78    2.36 
  14   0   0   15.02    0.95 
  14   0   0   15.78    1.01 
  14   0   0   15.17    1.93 
 -14   0   0   14.73    1.53 
 -14   0   0   13.59    1.91 
 -14   0   0   13.91    1.91 
 -14   0   0   15.26    1.86 
  14   0   0   11.74    2.23 
 -14   0   0   18.49    1.99 
 -15   0   0    9.15    1.57 
 -15   0   0    9.78    1.65 
 -15   0   0    8.18    1.85 
 -15   0   0    6.12    1.15 
 -15   0   0    9.27    1.67 
  16   0   0   18.43    1.53 
 -16   0   0   11.56    1.73 
 -16   0   0    9.51    1.77 
 -16   0   0   10.60    1.76 
 -16   0   0   13.87    1.90 
 -16   0   0    7.92    1.74 
  -2  -1   0  591.96   16.88 
   3  -1   0   33.66    1.19 
  -3  -1   0   35.11    1.35 
   3  -1   0   38.79    1.29 
  -3  -1   0   35.79    1.42 
  -3  -1   0   37.15    1.37 
  -3  -1   0   35.64    1.33 
   3  -1   0   34.00    1.18 
  -3  -1   0   36.00    1.34 
  -3  -1   0   33.22    1.46 
  -3  -1   0   33.80    1.43 
   3  -1   0   36.58    1.46 
   3   1   0   35.17    1.38 
   3   1   0   37.37    1.31 
  -3   1   0   34.65    1.28 
   3   1   0   36.74    1.45 
   3   1   0   36.46    1.35 
   3   1   0   35.95    1.35 
   3   1   0   36.12    1.29 
  -3   1   0   34.61    1.15 
   3   1   0   37.22    1.38 
  -3   1   0   34.01    1.24 
  -3   1   0   35.66    1.25 
  -3   1   0   35.78    1.46 
  -3   1   0   34.40    1.27 
  -3   1   0   36.37    1.49 
  -4  -1   0  212.43    5.66 
  -4  -1   0  206.56    5.66 
  -4  -1   0  211.02    5.74 
  -4  -1   0  209.75    5.64 
   4  -1   0  215.65    5.61 
  -4  -1   0  211.83    5.64 
  -4  -1   0  213.98    5.86 
   4  -1   0  209.55    5.48 
   4  -1   0  217.71    5.79 
   4  -1   0  211.33    5.49 
  -4   1   0  210.14    5.62 
  -4   1   0  213.81    5.86 
   4   1   0  212.14    5.58 
   4   1   0  215.10    5.73 
   4   1   0  215.26    5.60 
  -4   1   0  209.80    5.46 
  -4   1   0  212.15    5.58 
  -4   1   0  212.85    5.57 
   4   1   0  212.57    5.67 
  -4   1   0  203.45    5.58 
  -4   1   0  218.87    5.82 
   4   1   0  211.01    5.65 
   4   1   0  211.51    5.83 
  -5  -1   0    2.95    0.73 
  -5  -1   0    3.25    0.75 
   5  -1   0    3.53    0.75 
  -5  -1   0    4.61    0.75 
   5  -1   0    3.66    0.63 
   5  -1   0    4.14    0.57 
  -5  -1   0    4.78    0.81 
  -5  -1   0    3.53    0.68 
  -5  -1   0    2.77    0.64 
   5  -1   0    4.64    0.60 
  -5  -1   0    4.00    0.70 
  -5   1   0    3.86    0.64 
   5   1   0    3.98    0.67 
   5   1   0    4.87    0.83 
  -5   1   0    3.58    0.79 
   5   1   0    5.36    0.81 
  -5   1   0    4.31    0.68 
  -5   1   0    4.16    0.85 
  -5   1   0    3.12    0.54 
  -5   1   0    4.13    0.68 
  -5   1   0    3.82    0.65 
   5   1   0    2.98    0.63 
   5   1   0    3.93    0.72 
   5   1   0    3.39    0.63 
   6  -1   0   32.10    1.53 
  -6  -1   0   31.36    1.60 
  -6  -1   0   32.00    1.59 
  -6  -1   0   31.40    1.64 
  -6  -1   0   31.60    1.88 
  -6  -1   0   30.86    1.80 
   6  -1   0   30.35    1.36 
   6  -1   0   33.03    1.80 
   6  -1   0   30.11    1.34 
  -6  -1   0   28.50    1.50 
  -6  -1   0   34.77    1.64 
  -6   1   0   32.08    1.54 
  -6   1   0   32.20    1.53 
  -6   1   0   30.07    1.40 
  -6   1   0   29.65    1.82 
  -6   1   0   30.95    1.59 
   6   1   0   30.57    1.58 
   6   1   0   31.06    1.72 
   6   1   0   31.19    1.58 
   6   1   0   29.83    1.43 
  -6   1   0   33.77    1.89 
   6   1   0   28.93    1.71 
  -6   1   0   32.33    1.53 
   6   1   0   30.39    1.47 
   7  -1   0    7.33    0.98 
  -7  -1   0    6.12    0.92 
  -7  -1   0    6.76    0.98 
  -7  -1   0    6.29    1.00 
   7  -1   0    6.35    0.71 
  -7  -1   0    6.12    1.13 
  -7  -1   0    6.52    0.91 
   7  -1   0    6.05    0.84 
  -7  -1   0    8.55    1.01 
   7  -1   0    6.15    0.72 
  -7  -1   0    8.02    0.98 
  -7   1   0    4.70    0.82 
   7   1   0    6.70    0.80 
   7   1   0    5.68    1.00 
   7   1   0    7.11    0.81 
  -7   1   0    6.60    0.86 
   7   1   0    6.26    0.85 
   7   1   0    7.33    0.93 
  -7   1   0    6.37    0.90 
   7   1   0    7.05    0.95 
  -7   1   0    4.94    0.95 
  -7   1   0    6.50    0.78 
  -7   1   0    7.51    0.92 
   8  -1   0   67.08    2.29 
  -8  -1   0   68.96    2.62 
  -8  -1   0   68.04    2.71 
  -8  -1   0   68.34    2.64 
   8  -1   0   68.07    2.57 
   8  -1   0   69.10    2.32 
  -8  -1   0   66.45    2.86 
  -8  -1   0   65.05    2.63 
  -8  -1   0   66.42    2.94 
  -8  -1   0   68.77    2.68 
  -8   1   0   64.98    2.88 
   8   1   0   66.83    2.42 
  -8   1   0   66.96    2.97 
  -8   1   0   65.69    2.41 
   8   1   0   67.39    2.78 
   8   1   0   72.63    2.98 
  -8   1   0   68.12    2.56 
  -8   1   0   67.19    2.58 
  -8   1   0   69.25    2.64 
   8   1   0   68.73    2.43 
   8   1   0   70.32    2.61 
   8   1   0   67.14    2.63 
   9  -1   0  100.97    3.51 
  -9  -1   0  102.52    3.65 
   9  -1   0   99.04    3.10 
   9  -1   0  102.65    3.15 
  -9  -1   0  100.93    3.51 
   9  -1   0  100.18    3.76 
  -9  -1   0  103.88    3.63 
  -9  -1   0   88.92    3.71 
  -9  -1   0  101.21    3.59 
  -9  -1   0  104.16    4.06 
  -9  -1   0   96.74    3.61 
  -9   1   0  102.68    3.99 
   9   1   0  100.48    3.53 
  -9   1   0  101.61    3.31 
   9   1   0   95.31    3.68 
  -9   1   0   99.10    3.50 
   9   1   0  106.19    3.31 
   9   1   0   98.50    3.91 
  -9   1   0   98.44    3.54 
   9   1   0   99.61    3.56 
  -9   1   0   91.88    3.79 
  -9   1   0   99.60    3.53 
  -9   1   0  101.76    3.55 
   9   1   0  101.40    3.28 
 -10  -1   0    3.02    1.00 
  10  -1   0    2.64    0.66 
  10  -1   0    1.57    0.82 
 -10  -1   0    1.07    1.11 
 -10  -1   0    2.50    0.99 
  10  -1   0    1.71    0.94 
  10  -1   0    2.91    0.69 
 -10  -1   0    2.48    0.93 
 -10  -1   0    1.40    0.87 
 -10  -1   0    1.57    0.85 
 -10  -1   0    2.72    1.09 
  10   1   0    2.43    0.90 
 -10   1   0    3.16    0.96 
  10   1   0    2.35    0.75 
 -10   1   0    2.78    0.78 
 -10   1   0    2.76    1.08 
  10   1   0    2.89    1.01 
  10   1   0    2.43    0.74 
 -10   1   0    3.38    1.18 
 -10   1   0    0.84    0.80 
  10   1   0    2.79    0.90 
 -10   1   0    2.37    0.93 
 -10   1   0    3.03    0.90 
  11  -1   0    9.50    0.93 
 -11  -1   0    9.94    1.28 
 -11  -1   0    8.29    1.43 
  11  -1   0    9.07    1.25 
 -11  -1   0   11.89    1.44 
 -11  -1   0   10.03    1.40 
 -11  -1   0    9.80    1.40 
  11  -1   0   11.22    1.57 
  11  -1   0    9.58    0.91 
 -11  -1   0   10.32    1.67 
 -11  -1   0    8.82    1.31 
  11   1   0   11.33    1.09 
  11   1   0    8.48    1.34 
 -11   1   0   10.64    1.33 
  11   1   0    8.72    1.23 
 -11   1   0    9.71    1.62 
 -11   1   0    8.34    1.30 
 -11   1   0    8.45    1.53 
  11   1   0    9.23    1.26 
 -11   1   0    8.89    1.34 
 -11   1   0    7.52    1.22 
 -11   1   0    9.22    1.10 
 -12  -1   0    2.76    1.17 
 -12  -1   0    3.98    1.10 
 -12  -1   0    4.22    1.12 
 -12  -1   0    3.44    1.84 
  12  -1   0    3.63    0.98 
  12  -1   0    4.20    0.70 
 -12  -1   0    2.78    0.97 
 -12  -1   0    5.68    1.18 
  12  -1   0    4.04    0.70 
  12  -1   0    4.43    1.21 
  12   1   0    5.96    0.90 
  12   1   0    4.02    1.08 
 -12   1   0    2.78    1.03 
 -12   1   0    4.44    1.75 
  12   1   0    4.18    1.22 
 -12   1   0    4.61    1.69 
 -12   1   0    0.75    1.09 
 -12   1   0    5.58    1.18 
 -12   1   0    5.97    1.16 
  12   1   0    6.04    1.11 
 -12   1   0    3.45    0.90 
  13  -1   0    0.31    0.92 
 -13  -1   0    2.04    1.17 
 -13  -1   0    2.96    1.17 
 -13  -1   0    2.30    1.31 
  13  -1   0    1.23    0.49 
 -13  -1   0    0.86    0.91 
  13  -1   0    1.85    0.92 
 -13  -1   0    2.74    0.94 
  13  -1   0    2.41    0.55 
 -13  -1   0    1.58    1.09 
 -13  -1   0    2.34    1.09 
 -13   1   0    2.19    1.61 
 -13   1   0    1.69    0.81 
  13   1   0    1.97    0.67 
 -13   1   0    1.87    1.04 
 -13   1   0    1.77    0.96 
 -13   1   0    1.78    1.25 
 -13   1   0    2.52    1.05 
 -13   1   0    1.31    1.34 
  13   1   0    2.57    0.86 
 -14  -1   0   14.48    1.72 
 -14  -1   0   20.56    2.87 
  14  -1   0   15.51    2.30 
 -14  -1   0   15.89    1.84 
 -14  -1   0   16.60    1.71 
  14  -1   0   16.37    0.79 
  14  -1   0   18.67    2.52 
  14  -1   0   16.85    0.72 
 -14  -1   0   14.90    1.94 
 -14  -1   0   15.36    2.14 
 -14  -1   0   16.32    1.93 
 -14   1   0   13.99    1.67 
 -14   1   0   17.65    1.91 
 -14   1   0   16.31    2.06 
 -14   1   0   15.93    2.26 
  14   1   0   17.29    1.97 
  14   1   0   16.64    1.16 
 -14   1   0   16.33    1.82 
 -14   1   0   17.09    1.58 
 -14   1   0   16.89    1.92 
 -15  -1   0    5.04    1.27 
 -15  -1   0    5.58    1.40 
 -15  -1   0    8.25    1.56 
 -15  -1   0    7.37    1.45 
  15  -1   0    7.22    1.25 
 -15  -1   0    4.20    1.36 
 -15  -1   0    6.71    1.78 
 -15   1   0    5.55    1.31 
 -15   1   0    6.76    1.46 
 -15   1   0    6.92    1.64 
  15   1   0    5.57    0.64 
 -15   1   0    5.91    1.03 
 -15   1   0    5.80    1.23 
 -15   1   0    6.59    1.56 
  15   1   0    5.83    0.63 
 -16  -1   0   20.69    2.28 
 -16  -1   0   18.10    2.18 
 -16  -1   0   22.60    1.78 
 -16  -1   0   23.55    2.13 
 -16  -1   0   19.58    2.51 
 -16  -1   0   20.58    2.22 
 -16   1   0   22.66    1.91 
 -16   1   0   19.05    2.29 
 -16   1   0   20.74    2.17 
 -16   1   0   17.97    2.12 
 -16   1   0   18.58    2.41 
 -16   1   0   23.31    1.64 
  -1  -2   0   13.81    0.70 
  -1  -2   0   15.01    0.77 
   1  -2   0   12.85    0.70 
  -1  -2   0   14.15    0.76 
  -1  -2   0   12.99    0.70 
   1  -2   0   14.31    0.59 
   1  -2   0   12.55    0.60 
  -1  -2   0   12.30    0.66 
   1  -2   0   12.51    0.43 
   1  -2   0   14.28    0.58 
   1  -2   0   13.28    0.60 
  -1   2   0   11.98    0.58 
   1   2   0   10.78    0.69 
   1   2   0   13.71    0.70 
  -1   2   0   11.84    0.59 
  -1   2   0   14.55    0.64 
   1   2   0   14.79    0.72 
   1   2   0   12.70    0.70 
  -1   2   0   13.79    0.73 
  -2  -2   0  207.06    5.43 
   2   2   0  209.47    5.47 
  -3  -2   0    2.28    0.57 
  -3  -2   0    1.88    0.58 
   3  -2   0    2.18    0.39 
  -3  -2   0    1.90    0.53 
   3  -2   0    1.69    0.56 
   3  -2   0    2.41    0.47 
  -3  -2   0    1.52    0.54 
   3  -2   0    1.91    0.39 
  -3  -2   0    1.91    0.53 
  -3  -2   0    1.33    0.52 
  -3  -2   0    1.62    0.56 
   3   2   0    1.81    0.56 
   3   2   0    2.78    0.56 
   3   2   0    1.12    0.49 
  -3   2   0    1.91    0.45 
   3   2   0    1.92    0.53 
   3   2   0    1.26    0.49 
  -3   2   0    1.42    0.43 
  -3   2   0    1.51    0.42 
   3   2   0    2.32    0.58 
  -3   2   0    1.92    0.43 
  -3   2   0    1.97    0.46 
   3   2   0    1.51    0.51 
  -3   2   0    1.27    0.57 
  -4  -2   0   96.64    3.02 
   4  -2   0   93.19    2.57 
  -4  -2   0   88.69    2.79 
  -4  -2   0   91.80    2.85 
  -4  -2   0   92.09    2.84 
   4  -2   0   93.40    2.93 
  -4  -2   0   92.54    2.80 
   4  -2   0   88.65    2.68 
  -4  -2   0   92.87    2.83 
  -4  -2   0   90.50    2.84 
   4  -2   0   88.23    2.55 
  -4   2   0   84.67    2.69 
   4   2   0   90.50    2.82 
  -4   2   0   90.05    2.92 
   4   2   0   88.80    2.74 
  -4   2   0   86.70    2.68 
  -4   2   0   93.10    2.66 
   4   2   0   94.43    2.98 
   4   2   0   92.96    2.76 
   4   2   0   89.78    2.82 
  -4   2   0   90.71    2.66 
   4   2   0   90.26    2.84 
  -4   2   0   87.37    2.44 
   5  -2   0    8.60    0.79 
  -5  -2   0    8.09    1.03 
   5  -2   0    9.71    1.03 
   5  -2   0    9.29    0.79 
  -5  -2   0   10.53    1.05 
  -5  -2   0    9.83    0.96 
  -5  -2   0   10.38    1.03 
  -5  -2   0    9.95    1.00 
  -5  -2   0    7.40    0.87 
  -5  -2   0    9.40    0.97 
   5  -2   0    9.55    0.86 
  -5   2   0    9.81    1.07 
  -5   2   0    9.04    0.72 
   5   2   0    7.63    0.82 
   5   2   0    8.01    0.99 
  -5   2   0    9.20    0.87 
   5   2   0    7.37    0.88 
  -5   2   0    8.40    0.82 
  -5   2   0    9.02    0.81 
  -5   2   0    7.29    0.79 
   5   2   0    8.54    0.92 
   5   2   0    7.62    0.86 
   5   2   0    8.76    0.89 
  -5   2   0   11.54    1.13 
  -6  -2   0    4.20    0.82 
  -6  -2   0    3.37    0.84 
   6  -2   0    3.60    0.85 
   6  -2   0    4.49    0.60 
  -6  -2   0    3.89    0.86 
  -6  -2   0    4.22    0.79 
   6  -2   0    3.84    0.72 
  -6  -2   0    4.69    1.01 
   6  -2   0    4.53    0.62 
  -6  -2   0    3.40    0.84 
  -6  -2   0    4.08    0.83 
  -6   2   0    5.20    0.79 
  -6   2   0    4.40    0.75 
  -6   2   0    4.82    0.90 
  -6   2   0    4.08    1.02 
  -6   2   0    3.57    0.57 
   6   2   0    4.01    0.84 
   6   2   0    4.34    0.79 
  -6   2   0    4.19    0.94 
   6   2   0    4.06    0.84 
   6   2   0    4.63    0.93 
  -6   2   0    5.82    0.79 
   6   2   0    5.84    0.82 
   6   2   0    4.10    0.74 
  -7  -2   0   17.65    1.36 
   7  -2   0   19.71    1.04 
  -7  -2   0   18.84    1.40 
  -7  -2   0   17.08    1.50 
  -7  -2   0   17.34    1.59 
   7  -2   0   18.00    1.01 
  -7  -2   0   17.87    1.64 
  -7  -2   0   17.87    1.36 
  -7  -2   0   18.03    1.41 
   7  -2   0   18.59    1.48 
  -7   2   0   18.54    1.25 
  -7   2   0   19.10    1.30 
  -7   2   0   18.19    1.25 
   7   2   0   16.26    1.45 
   7   2   0   17.64    1.23 
  -7   2   0   17.35    1.57 
  -7   2   0   17.02    1.48 
  -7   2   0   18.36    1.27 
   7   2   0   16.22    1.24 
  -7   2   0   17.51    1.06 
   7   2   0   16.73    1.24 
   7   2   0   19.23    1.44 
  -8  -2   0    3.81    0.86 
  -8  -2   0    3.97    0.87 
  -8  -2   0    1.93    0.84 
  -8  -2   0    2.24    0.83 
  -8  -2   0    3.56    0.96 
   8  -2   0    4.17    0.79 
   8  -2   0    2.52    0.82 
  -8  -2   0    1.87    0.71 
   8  -2   0    3.08    0.59 
   8  -2   0    2.94    0.57 
  -8   2   0    3.04    0.95 
   8   2   0    3.24    0.74 
  -8   2   0    3.40    1.25 
  -8   2   0    2.27    0.73 
   8   2   0    1.78    0.68 
  -8   2   0    3.36    0.61 
  -8   2   0    2.68    0.92 
   8   2   0    3.51    0.86 
   8   2   0    2.73    0.90 
  -8   2   0    3.97    0.80 
  -8   2   0    3.06    0.77 
   8   2   0    2.38    0.85 
   8   2   0    2.77    0.85 
   9  -2   0   42.52    1.71 
  -9  -2   0   41.49    2.18 
  -9  -2   0   45.16    2.27 
   9  -2   0   43.43    1.71 
  -9  -2   0   44.11    2.29 
  -9  -2   0   45.78    2.25 
  -9  -2   0   42.97    2.38 
  -9  -2   0   44.61    2.59 
  -9  -2   0   42.88    2.22 
   9  -2   0   42.92    2.05 
   9  -2   0   41.57    2.37 
  -9   2   0   44.28    2.17 
  -9   2   0   47.55    2.51 
  -9   2   0   42.98    1.84 
   9   2   0   46.10    2.20 
   9   2   0   45.87    2.49 
   9   2   0   44.09    2.23 
  -9   2   0   44.00    2.14 
   9   2   0   43.75    2.20 
  -9   2   0   46.20    2.60 
  -9   2   0   44.43    2.52 
   9   2   0   45.40    2.31 
   9   2   0   43.76    1.98 
  -9   2   0   44.09    2.12 
  10  -2   0    8.87    1.34 
 -10  -2   0   11.49    1.63 
  10  -2   0    7.53    1.10 
  10  -2   0    8.72    0.85 
  10  -2   0    9.04    0.85 
 -10  -2   0    8.43    1.34 
 -10  -2   0    7.99    1.30 
 -10  -2   0    6.73    1.16 
 -10  -2   0   10.04    1.33 
 -10  -2   0    8.45    1.23 
 -10  -2   0   10.27    1.41 
 -10   2   0    8.09    1.16 
  10   2   0    8.29    1.06 
 -10   2   0    9.11    1.25 
 -10   2   0    6.80    1.40 
  10   2   0    8.94    1.20 
  10   2   0    8.84    1.04 
 -10   2   0    7.72    1.12 
  10   2   0    8.73    1.38 
 -10   2   0   10.72    1.31 
 -10   2   0    9.47    1.02 
  10   2   0    8.62    1.26 
  10   2   0    7.98    1.27 
 -10   2   0    8.88    1.53 
 -11  -2   0    1.80    1.03 
 -11  -2   0    0.01    0.95 
  11  -2   0    1.28    0.54 
  11  -2   0    0.47    0.97 
 -11  -2   0    0.50    1.07 
 -11  -2   0   -0.14    0.89 
  11  -2   0    0.76    0.78 
 -11  -2   0    0.47    0.86 
 -11  -2   0    0.27    0.87 
  11  -2   0    1.19    0.55 
 -11  -2   0    0.59    0.90 
  11  -2   0    1.58    0.83 
 -11   2   0    0.20    0.77 
  11   2   0    0.16    0.85 
 -11   2   0    1.46    0.93 
 -11   2   0    0.44    1.02 
  11   2   0    1.05    0.89 
  11   2   0    0.31    0.70 
 -11   2   0    1.09    0.69 
  11   2   0    1.17    0.74 
 -11   2   0    1.02    0.90 
 -11   2   0    0.74    0.83 
  11   2   0   -0.30    0.75 
 -11   2   0    0.91    1.08 
 -12  -2   0    1.65    0.95 
  12  -2   0    0.34    0.46 
 -12  -2   0   -0.93    0.82 
 -12  -2   0    0.28    0.86 
 -12  -2   0   -0.47    0.96 
  12  -2   0    0.98    0.83 
  12  -2   0    0.26    0.92 
  12  -2   0    0.39    0.49 
 -12  -2   0    0.17    1.19 
 -12  -2   0    1.16    1.01 
 -12  -2   0    0.64    0.92 
 -12   2   0    0.74    0.66 
 -12   2   0   -0.52    1.06 
 -12   2   0    1.01    0.88 
 -12   2   0    0.79    0.86 
  12   2   0    0.83    0.90 
 -12   2   0    1.83    1.13 
  12   2   0    0.04    0.84 
 -12   2   0    0.31    1.02 
 -12   2   0    0.96    0.90 
  12   2   0    1.08    0.91 
  12   2   0    0.28    0.69 
 -13  -2   0    3.90    1.40 
 -13  -2   0    2.08    1.04 
  13  -2   0    1.08    1.02 
 -13  -2   0    2.27    1.31 
 -13  -2   0    3.28    1.23 
 -13  -2   0    2.81    1.01 
  13  -2   0    2.48    0.43 
 -13  -2   0    0.29    1.06 
  13  -2   0    1.37    0.85 
 -13  -2   0    2.62    1.09 
  13  -2   0    1.96    0.38 
 -13   2   0    2.61    1.08 
 -13   2   0    1.43    0.72 
 -13   2   0    1.99    1.21 
 -13   2   0    2.45    1.14 
 -13   2   0    0.62    0.91 
 -13   2   0    1.35    0.89 
  13   2   0    1.37    0.89 
  13   2   0    3.15    0.82 
 -13   2   0    2.41    1.49 
  13   2   0    2.67    1.80 
 -14  -2   0    0.53    0.93 
 -14  -2   0    1.34    1.13 
 -14  -2   0    0.52    1.01 
 -14  -2   0   -0.09    1.18 
 -14  -2   0    1.07    0.96 
  14  -2   0    0.32    0.79 
 -14  -2   0    1.06    1.11 
 -14   2   0    0.12    0.67 
 -14   2   0    0.99    0.97 
 -14   2   0    0.98    1.13 
  14   2   0    3.13    1.00 
  14   2   0    1.50    0.70 
 -14   2   0    1.36    1.04 
 -14   2   0    1.90    1.33 
 -14   2   0    2.69    1.12 
  14   2   0    0.46    0.99 
  14   2   0    0.54    0.99 
 -14   2   0    0.51    0.80 
  15  -2   0    3.49    1.02 
 -15  -2   0    6.99    1.20 
 -15  -2   0    3.24    1.33 
 -15  -2   0    3.89    1.62 
 -15  -2   0    4.65    1.35 
 -15  -2   0    4.37    1.27 
 -15  -2   0    2.43    1.23 
 -15   2   0    2.79    1.43 
  15   2   0    3.96    0.68 
 -15   2   0    3.61    1.46 
  15   2   0    5.04    1.23 
 -15   2   0    4.93    1.22 
 -15   2   0    5.84    1.35 
 -15   2   0    4.15    0.88 
 -15   2   0    4.80    1.16 
   0  -3   0   -0.17    0.25 
   0  -3   0    0.78    0.44 
   0  -3   0    0.54    0.35 
   0  -3   0    0.70    0.41 
   0  -3   0    0.65    0.41 
   0  -3   0    0.34    0.40 
   0   3   0    0.44    0.41 
   0   3   0    0.20    0.38 
   0   3   0    0.92    0.36 
   0   3   0    0.52    0.42 
   0   3   0    0.59    0.41 
   0   3   0    0.03    0.43 
   0   3   0    0.11    0.24 
  -1  -3   0    0.13    0.42 
  -1  -3   0    0.98    0.49 
   1  -3   0    0.92    0.35 
   1  -3   0    0.76    0.37 
   1  -3   0    0.61    0.37 
  -1  -3   0    0.84    0.46 
  -1  -3   0    0.14    0.42 
   1  -3   0    0.42    0.25 
   1  -3   0    0.57    0.41 
  -1  -3   0   -0.09    0.47 
  -1  -3   0   -0.43    0.41 
  -1  -3   0    0.33    0.31 
   1  -3   0    0.64    0.34 
  -1   3   0    0.24    0.43 
   1   3   0    0.88    0.48 
   1   3   0   -0.27    0.39 
  -1   3   0    0.12    0.43 
   1   3   0    0.01    0.42 
   1   3   0    0.24    0.47 
  -1   3   0    0.33    0.37 
   1   3   0    0.28    0.44 
  -1   3   0   -0.26    0.34 
   1   3   0    1.09    0.49 
  -1   3   0    0.33    0.31 
  -2  -3   0  169.37    4.53 
   2  -3   0  166.69    4.56 
   2  -3   0  159.00    4.37 
  -2  -3   0  162.86    4.56 
  -2  -3   0  172.48    4.54 
   2  -3   0  165.32    4.31 
  -2  -3   0  167.02    4.50 
  -2  -3   0  171.74    4.54 
  -2  -3   0  169.71    4.50 
   2  -3   0  163.73    4.31 
   2   3   0  168.31    4.52 
  -2   3   0  165.84    4.40 
   2   3   0  170.28    4.57 
  -2   3   0  166.75    4.36 
  -2   3   0  167.53    4.35 
   2   3   0  163.71    4.52 
  -2   3   0  169.07    4.39 
   2   3   0  162.19    4.48 
   2   3   0  167.43    4.50 
  -2   3   0  163.10    4.55 
   2   3   0  166.05    4.53 
  -2   3   0  163.37    4.38 
  -3  -3   0  631.05   19.83 
   3  -3   0  603.96   18.83 
   3   3   0  622.73   19.78 
  -3   3   0  622.88   18.56 
   4  -3   0    9.81    0.86 
  -4  -3   0    8.25    0.92 
  -4  -3   0    9.08    0.95 
   4  -3   0    9.56    0.70 
   4  -3   0    9.66    0.71 
  -4  -3   0   10.01    0.90 
  -4  -3   0    9.84    0.93 
  -4  -3   0    9.65    0.93 
  -4  -3   0   10.29    0.96 
   4  -3   0    8.69    0.92 
  -4  -3   0    8.68    1.00 
  -4   3   0    9.72    0.78 
  -4   3   0    9.08    0.94 
   4   3   0    8.09    0.91 
   4   3   0    8.73    0.87 
  -4   3   0    9.61    0.82 
   4   3   0    8.45    0.81 
  -4   3   0    9.47    0.81 
   4   3   0    9.59    0.90 
  -4   3   0   10.77    0.90 
   4   3   0    9.57    0.89 
   4   3   0   10.03    0.95 
  -5  -3   0  206.18    5.82 
  -5  -3   0  205.53    5.78 
  -5  -3   0  208.22    5.80 
   5  -3   0  201.67    5.89 
   5  -3   0  206.82    5.38 
  -5  -3   0  202.99    5.74 
  -5  -3   0  211.71    5.79 
  -5  -3   0  203.99    5.75 
   5  -3   0  203.41    5.58 
   5  -3   0  199.18    5.36 
  -5  -3   0  207.94    5.97 
   5   3   0  202.01    5.67 
  -5   3   0  207.02    5.20 
   5   3   0  210.01    5.96 
  -5   3   0  204.86    5.57 
  -5   3   0  205.29    5.55 
   5   3   0  202.67    5.75 
   5   3   0  206.56    5.75 
  -5   3   0  206.85    5.93 
   5   3   0  208.32    5.70 
  -5   3   0  205.89    5.63 
   5   3   0  206.05    5.76 
  -5   3   0  201.42    5.57 
  -6  -3   0    1.51    0.76 
  -6  -3   0    0.99    0.80 
  -6  -3   0    1.14    0.74 
   6  -3   0    1.18    0.87 
   6  -3   0    0.93    0.79 
   6  -3   0    0.97    0.48 
  -6  -3   0    0.92    0.92 
  -6  -3   0    0.58    0.64 
  -6  -3   0    2.31    0.84 
  -6  -3   0    1.38    0.73 
   6  -3   0    0.34    0.58 
   6  -3   0    1.79    0.51 
  -6   3   0    0.66    0.37 
  -6   3   0    2.10    0.76 
   6   3   0    0.88    0.75 
  -6   3   0    1.30    0.62 
  -6   3   0    0.65    0.58 
   6   3   0    1.19    0.67 
   6   3   0    2.08    0.70 
   6   3   0    1.61    0.76 
  -6   3   0    2.01    1.00 
  -6   3   0    2.40    0.67 
   6   3   0    1.17    0.67 
  -6   3   0    1.79    0.84 
   6   3   0    2.19    0.80 
   7  -3   0   15.04    1.31 
  -7  -3   0   18.38    1.43 
  -7  -3   0   19.14    1.55 
   7  -3   0   17.84    1.00 
   7  -3   0   16.64    1.20 
  -7  -3   0   18.50    1.46 
  -7  -3   0   18.92    1.51 
   7  -3   0   18.79    1.58 
   7  -3   0   17.73    0.99 
  -7  -3   0   18.50    1.32 
  -7  -3   0   18.12    1.39 
  -7  -3   0   18.02    1.47 
   7   3   0   19.35    1.42 
  -7   3   0   17.13    1.23 
  -7   3   0   17.91    1.25 
  -7   3   0   17.86    1.25 
  -7   3   0   20.22    1.65 
  -7   3   0   19.35    0.96 
   7   3   0   19.39    1.52 
   7   3   0   19.74    1.36 
  -7   3   0   18.27    1.27 
   7   3   0   18.75    1.28 
  -7   3   0   18.50    1.62 
   7   3   0   20.06    1.47 
  -8  -3   0   41.55    2.14 
  -8  -3   0   36.57    2.06 
  -8  -3   0   41.26    2.09 
   8  -3   0   42.90    1.57 
  -8  -3   0   42.06    2.02 
   8  -3   0   40.84    1.87 
  -8  -3   0   42.62    2.17 
   8  -3   0   37.36    1.84 
  -8  -3   0   43.01    2.37 
   8  -3   0   39.37    1.55 
   8  -3   0   38.92    2.21 
   8   3   0   39.42    2.27 
   8   3   0   39.25    2.05 
  -8   3   0   39.76    1.94 
  -8   3   0   40.45    1.90 
  -8   3   0   41.70    2.28 
  -8   3   0   39.07    1.90 
   8   3   0   37.98    2.07 
  -8   3   0   41.05    2.30 
   8   3   0   41.25    1.88 
   8   3   0   38.63    2.15 
   8   3   0   44.44    2.09 
  -8   3   0   39.43    2.71 
  -8   3   0   40.90    1.56 
   9  -3   0    5.77    0.67 
  -9  -3   0    5.25    1.10 
   9  -3   0    7.12    0.98 
   9  -3   0    6.71    0.71 
  -9  -3   0    5.69    1.03 
   9  -3   0    5.84    1.17 
  -9  -3   0    6.66    1.16 
  -9  -3   0    7.13    1.21 
   9  -3   0    6.02    0.96 
  -9  -3   0    6.34    1.10 
  -9  -3   0    6.05    1.01 
  -9  -3   0    6.79    1.29 
   9   3   0    5.59    1.04 
  -9   3   0    6.63    1.01 
  -9   3   0    6.03    1.26 
   9   3   0    6.31    1.10 
   9   3   0    5.59    0.92 
   9   3   0    6.73    1.13 
  -9   3   0    7.36    0.77 
  -9   3   0    5.84    1.17 
  -9   3   0    5.61    1.01 
   9   3   0    6.34    0.99 
   9   3   0    4.30    1.08 
  -9   3   0    5.85    0.95 
  -9   3   0    5.22    1.15 
 -10  -3   0    2.22    0.97 
 -10  -3   0    2.63    1.03 
 -10  -3   0    2.41    1.12 
 -10  -3   0    3.93    1.04 
  10  -3   0    4.12    0.62 
 -10  -3   0    2.12    0.98 
  10  -3   0    3.94    0.63 
  10  -3   0    2.84    0.94 
 -10  -3   0    2.39    0.99 
  10  -3   0    3.28    0.86 
  10  -3   0    3.24    1.10 
 -10  -3   0    3.66    1.12 
  10   3   0    2.22    1.07 
 -10   3   0    2.43    0.93 
 -10   3   0    2.23    0.92 
 -10   3   0    3.83    1.16 
 -10   3   0    2.05    1.09 
  10   3   0    1.60    0.90 
  10   3   0    3.97    1.06 
 -10   3   0    4.64    0.73 
 -10   3   0    3.22    0.89 
  10   3   0    3.82    1.04 
  10   3   0    4.87    1.10 
 -10   3   0    3.00    0.92 
  10   3   0    3.12    0.87 
  11  -3   0    5.25    0.63 
 -11  -3   0    2.59    1.12 
 -11  -3   0    3.88    1.27 
 -11  -3   0    4.97    1.20 
  11  -3   0    4.76    0.60 
 -11  -3   0    3.61    1.08 
 -11  -3   0    2.81    1.03 
 -11  -3   0    6.18    1.28 
  11  -3   0    5.80    1.05 
 -11  -3   0    4.55    1.13 
  11  -3   0    3.71    1.17 
 -11   3   0    3.95    0.98 
  11   3   0    4.57    1.25 
  11   3   0    4.38    1.14 
 -11   3   0    2.92    1.20 
 -11   3   0    4.20    0.76 
 -11   3   0    5.28    1.27 
  11   3   0    3.82    0.93 
 -11   3   0    4.78    1.08 
  11   3   0    5.13    0.99 
 -11   3   0    5.54    1.11 
  11   3   0    4.76    1.10 
 -11   3   0    3.69    1.05 
  11   3   0    5.13    1.15 
 -12  -3   0    9.03    1.53 
  12  -3   0   13.78    0.78 
 -12  -3   0   12.60    1.56 
  12  -3   0   14.25    1.83 
  12  -3   0   14.62    0.78 
  12  -3   0   13.58    1.43 
 -12  -3   0   11.49    1.83 
  12  -3   0   13.72    1.44 
 -12  -3   0   15.44    1.77 
 -12  -3   0   13.27    1.61 
 -12  -3   0   11.97    1.58 
 -12  -3   0   12.41    1.58 
  12   3   0   15.04    1.92 
 -12   3   0   14.57    1.52 
 -12   3   0   14.41    1.22 
 -12   3   0   14.21    1.91 
 -12   3   0   13.15    1.54 
  12   3   0   15.31    1.76 
  12   3   0   14.09    1.37 
  12   3   0   13.12    1.60 
 -12   3   0   13.46    1.87 
 -12   3   0   13.04    1.54 
 -12   3   0   12.79    1.54 
  12   3   0   12.30    1.24 
  12   3   0   13.57    1.68 
 -13  -3   0    2.08    1.35 
 -13  -3   0    1.43    1.05 
  13  -3   0    0.12    0.73 
 -13  -3   0   -0.15    0.88 
 -13  -3   0   -0.77    0.76 
 -13  -3   0    0.20    0.90 
 -13  -3   0    0.14    1.03 
  13  -3   0    0.65    1.06 
 -13  -3   0   -0.34    0.94 
  13   3   0    0.50    0.90 
 -13   3   0    0.14    1.17 
 -13   3   0   -0.39    0.82 
 -13   3   0    0.56    0.82 
 -13   3   0   -0.15    0.92 
 -13   3   0    1.27    0.62 
 -13   3   0    1.11    0.90 
 -13   3   0   -0.44    0.96 
  13   3   0   -0.03    0.71 
  13   3   0    0.37    1.02 
  13   3   0    0.60    0.73 
 -14  -3   0   14.73    1.81 
 -14  -3   0   15.07    2.18 
  14  -3   0   11.71    1.38 
 -14  -3   0   16.61    2.02 
 -14  -3   0   12.87    1.85 
 -14  -3   0   13.90    1.82 
 -14  -3   0   15.97    1.79 
 -14   3   0   13.70    2.05 
  14   3   0   14.59    1.33 
  14   3   0   13.07    1.25 
  14   3   0   13.08    1.67 
 -14   3   0   10.34    1.53 
 -14   3   0   15.59    2.17 
  14   3   0   12.16    1.63 
 -14   3   0   11.79    1.49 
 -14   3   0   12.69    1.68 
 -14   3   0   14.94    1.70 
 -15  -3   0   -0.48    0.95 
 -15  -3   0    1.36    1.08 
 -15  -3   0   -0.56    1.10 
 -15  -3   0   -1.10    0.86 
  15  -3   0    0.52    0.77 
 -15  -3   0    0.15    0.91 
 -15  -3   0    1.35    1.00 
 -15   3   0    0.06    0.93 
 -15   3   0    0.16    0.58 
 -15   3   0   -0.53    0.80 
  15   3   0    0.40    0.63 
 -15   3   0    0.11    1.20 
 -15   3   0   -0.70    1.06 
 -15   3   0    0.11    0.85 
  15   3   0   -0.09    0.85 
   0  -4   0 1000.00   27.70 
   0   4   0  950.99   27.52 
   1  -4   0    4.48    0.42 
  -1  -4   0    5.89    0.51 
  -1  -4   0    5.56    0.73 
  -1  -4   0    4.54    0.61 
   1  -4   0    5.19    0.54 
   1  -4   0    5.22    0.58 
  -1  -4   0    5.45    0.62 
  -1  -4   0    3.91    0.63 
   1  -4   0    5.12    0.61 
  -1  -4   0    4.72    0.62 
   1  -4   0    5.61    0.48 
  -1  -4   0    6.35    0.73 
   1  -4   0    5.70    0.64 
  -1   4   0    5.31    0.62 
  -1   4   0    4.97    0.59 
   1   4   0    4.85    0.67 
   1   4   0    5.27    0.71 
  -1   4   0    4.57    0.56 
   1   4   0    5.77    0.64 
  -1   4   0    3.85    0.63 
  -1   4   0    5.18    0.45 
   1   4   0    4.99    0.64 
  -1   4   0    4.96    0.66 
   1   4   0    4.42    0.60 
   1   4   0    5.07    0.63 
   2  -4   0  363.34   14.35 
  -2  -4   0  365.30   13.76 
  -2   4   0  424.11   13.32 
   2   4   0  388.54   13.95 
   3  -4   0    1.63    0.51 
  -3  -4   0    1.83    0.62 
   3  -4   0    1.74    0.62 
   3  -4   0    1.92    0.45 
  -3  -4   0    1.25    0.67 
  -3  -4   0    1.91    0.62 
  -3  -4   0    3.32    0.71 
  -3  -4   0    1.55    0.62 
  -3  -4   0    2.02    0.63 
   3  -4   0    1.84    0.43 
  -3   4   0    1.79    0.51 
   3   4   0    1.38    0.59 
  -3   4   0    2.70    0.54 
  -3   4   0    2.09    0.49 
   3   4   0    1.95    0.66 
   3   4   0    2.95    0.66 
   3   4   0    2.15    0.58 
   3   4   0    2.93    0.66 
  -3   4   0    1.60    0.52 
  -3   4   0    2.28    0.54 
  -3   4   0    1.78    0.65 
   3   4   0    3.07    0.72 
  -4  -4   0    1.00    0.65 
   4  -4   0    0.91    0.45 
   4  -4   0    0.80    0.52 
  -4  -4   0    0.95    0.67 
   4  -4   0    1.39    0.46 
  -4  -4   0    1.29    0.74 
  -4  -4   0    1.02    0.67 
   4  -4   0    1.15    0.68 
  -4  -4   0    0.88    0.70 
  -4  -4   0    1.29    0.70 
  -4   4   0    1.46    0.70 
   4   4   0    1.47    0.69 
  -4   4   0    0.31    0.48 
   4   4   0    0.07    0.62 
   4   4   0    1.27    0.65 
   4   4   0    1.77    0.74 
   4   4   0    0.57    0.65 
   4   4   0    1.49    0.75 
  -4   4   0    0.89    0.62 
  -4   4   0    0.97    0.54 
  -4   4   0    0.27    0.49 
  -4   4   0    0.52    0.50 
   5  -4   0  124.11    3.40 
   5  -4   0  114.63    3.58 
   5  -4   0  117.81    3.92 
  -5  -4   0  122.28    3.83 
  -5  -4   0  120.82    3.86 
   5  -4   0  118.55    3.38 
  -5  -4   0  125.05    3.93 
  -5  -4   0  126.14    3.82 
  -5  -4   0  121.08    3.91 
  -5  -4   0  127.66    4.02 
   5   4   0  120.94    3.83 
   5   4   0  123.74    3.80 
  -5   4   0  121.73    3.60 
   5   4   0  122.14    4.00 
  -5   4   0  117.26    3.95 
  -5   4   0  122.82    3.68 
   5   4   0  120.53    3.74 
  -5   4   0  119.51    3.62 
   5   4   0  120.25    3.76 
   5   4   0  127.42    3.86 
  -5   4   0  123.75    3.61 
   6  -4   0   29.35    1.26 
  -6  -4   0   32.47    1.69 
  -6  -4   0   31.67    1.89 
   6  -4   0   29.23    1.83 
   6  -4   0   31.46    1.27 
  -6  -4   0   35.16    1.72 
   6  -4   0   29.76    1.47 
   6  -4   0   30.74    1.52 
  -6  -4   0   30.98    1.75 
  -6  -4   0   30.52    1.83 
   6   4   0   32.37    1.70 
   6   4   0   30.66    1.67 
  -6   4   0   32.17    1.53 
   6   4   0   33.03    1.73 
  -6   4   0   32.41    1.56 
   6   4   0   30.60    1.61 
  -6   4   0   29.68    1.90 
  -6   4   0   29.82    1.53 
   6   4   0   30.92    1.65 
   6   4   0   32.90    1.84 
  -6   4   0   32.36    1.01 
  -6   4   0   30.13    1.53 
   7  -4   0    5.47    0.61 
   7  -4   0    5.19    0.59 
  -7  -4   0    4.85    0.97 
  -7  -4   0    6.16    1.07 
   7  -4   0    5.30    1.16 
  -7  -4   0    7.20    1.11 
   7  -4   0    5.05    0.79 
  -7  -4   0    6.37    1.12 
  -7  -4   0    4.49    0.92 
  -7  -4   0    5.15    0.96 
   7  -4   0    4.97    0.75 
  -7   4   0    5.37    0.82 
  -7   4   0    5.31    0.83 
  -7   4   0    5.70    0.83 
   7   4   0    4.92    1.21 
  -7   4   0    6.01    1.07 
  -7   4   0    6.65    1.12 
   7   4   0    7.05    1.02 
  -7   4   0    6.21    0.85 
   7   4   0    5.86    0.91 
   7   4   0    6.10    1.03 
   7   4   0    6.38    1.04 
  -7   4   0    5.93    0.53 
   7   4   0    6.01    0.94 
  -8  -4   0  134.63    4.53 
  -8  -4   0  139.23    4.47 
  -8  -4   0  138.91    4.54 
   8  -4   0  129.66    4.19 
  -8  -4   0  124.12    4.42 
  -8  -4   0  134.98    4.73 
   8  -4   0  132.83    4.21 
  -8  -4   0  141.38    4.55 
  -8  -4   0  136.61    4.47 
   8  -4   0  134.95    3.77 
   8  -4   0  130.73    3.76 
   8  -4   0  140.42    4.68 
   8   4   0  134.27    4.45 
  -8   4   0  135.75    3.68 
   8   4   0  135.52    4.31 
   8   4   0  135.29    4.71 
   8   4   0  135.36    4.31 
   8   4   0  135.37    4.46 
  -8   4   0  143.42    4.85 
   8   4   0  133.38    4.46 
  -8   4   0  138.34    4.30 
  -8   4   0  137.52    4.25 
  -8   4   0  134.42    4.73 
  -8   4   0  136.82    4.26 
  -9  -4   0   46.03    2.41 
   9  -4   0   46.91    2.56 
  -9  -4   0   48.99    2.43 
   9  -4   0   47.52    1.70 
  -9  -4   0   49.73    2.75 
  -9  -4   0   46.42    2.47 
  -9  -4   0   45.32    2.45 
   9  -4   0   47.70    2.18 
  -9  -4   0   49.06    2.45 
   9  -4   0   45.48    1.67 
  -9  -4   0   46.92    2.48 
  -9   4   0   49.26    1.70 
  -9   4   0   51.66    2.24 
   9   4   0   44.88    2.37 
   9   4   0   47.07    2.41 
  -9   4   0   46.45    2.68 
   9   4   0   51.30    2.70 
  -9   4   0   51.58    2.29 
  -9   4   0   46.36    2.25 
   9   4   0   47.87    2.43 
  -9   4   0   50.39    2.70 
  -9   4   0   49.12    2.26 
   9   4   0   46.10    2.19 
 -10  -4   0    0.96    0.98 
  10  -4   0    1.26    0.46 
  10  -4   0    0.95    0.99 
 -10  -4   0    0.62    0.89 
 -10  -4   0    0.74    0.93 
  10  -4   0    0.95    0.47 
 -10  -4   0    1.23    0.97 
 -10  -4   0    1.39    0.90 
 -10  -4   0    0.42    1.02 
  10  -4   0    0.46    0.75 
 -10  -4   0    2.38    1.07 
  10  -4   0    2.41    0.91 
  10   4   0    2.36    0.99 
  10   4   0    2.18    1.04 
  10   4   0    0.19    0.94 
 -10   4   0    1.19    1.08 
 -10   4   0    0.15    0.75 
 -10   4   0    2.11    0.92 
  10   4   0    0.26    0.76 
 -10   4   0    0.67    0.81 
 -10   4   0    1.85    1.09 
  10   4   0    0.40    0.77 
  10   4   0    1.02    0.93 
 -10   4   0    0.68    0.82 
 -10   4   0    0.75    0.48 
 -11  -4   0   22.60    2.30 
  11  -4   0   23.01    1.89 
  11  -4   0   26.37    1.69 
  11  -4   0   24.30    1.00 
  11  -4   0   23.25    0.98 
 -11  -4   0   23.41    1.95 
 -11  -4   0   21.66    1.91 
 -11  -4   0   22.79    1.92 
  11  -4   0   25.20    2.21 
 -11  -4   0   20.46    1.88 
 -11  -4   0   25.30    2.12 
 -11  -4   0   23.96    2.03 
 -11   4   0   21.45    2.21 
  11   4   0   23.55    2.50 
  11   4   0   24.98    2.00 
 -11   4   0   21.57    1.22 
 -11   4   0   24.80    1.86 
 -11   4   0   17.22    1.97 
  11   4   0   24.66    1.99 
 -11   4   0   25.41    1.81 
  11   4   0   22.59    1.92 
  11   4   0   25.34    1.73 
 -11   4   0   20.71    1.78 
 -11   4   0   21.88    1.66 
  11   4   0   23.23    1.72 
  12  -4   0   22.93    2.50 
 -12  -4   0   20.63    1.98 
  12  -4   0   24.81    1.81 
 -12  -4   0   14.39    1.85 
 -12  -4   0   25.64    2.54 
 -12  -4   0   27.68    2.28 
 -12  -4   0   25.01    2.13 
 -12  -4   0   22.81    2.02 
 -12   4   0   21.69    2.37 
  12   4   0   25.64    2.26 
 -12   4   0   21.45    2.23 
 -12   4   0   23.00    1.29 
  12   4   0   27.26    2.08 
 -12   4   0   23.69    1.88 
  12   4   0   24.18    1.75 
 -12   4   0   22.55    1.89 
  12   4   0   22.55    2.02 
 -12   4   0   23.28    1.91 
  12   4   0   21.07    1.98 
  12   4   0   22.02    1.70 
 -12   4   0   24.72    1.76 
 -13  -4   0   13.37    1.84 
 -13  -4   0   11.17    1.62 
 -13  -4   0   11.04    1.65 
 -13  -4   0   11.29    1.73 
 -13  -4   0   11.95    2.06 
  13  -4   0   12.03    1.37 
 -13  -4   0   13.15    1.71 
  13  -4   0   14.28    1.85 
 -13   4   0   10.67    1.37 
  13   4   0   11.67    1.90 
 -13   4   0   12.18    1.03 
 -13   4   0   10.91    1.81 
  13   4   0   14.53    1.70 
  13   4   0   12.54    1.35 
 -13   4   0   12.86    1.55 
 -13   4   0   10.11    1.44 
 -13   4   0   12.38    1.67 
  13   4   0   14.89    1.41 
 -13   4   0    9.12    1.84 
 -14  -4   0   12.13    1.77 
 -14  -4   0   10.71    1.73 
 -14  -4   0    7.53    1.35 
 -14  -4   0    8.32    1.86 
 -14  -4   0    9.87    1.51 
 -14  -4   0   10.06    1.73 
  14  -4   0    9.78    1.26 
  14   4   0    8.36    1.11 
  14   4   0   10.11    1.51 
 -14   4   0    9.86    1.44 
 -14   4   0    8.79    1.42 
  14   4   0    7.12    1.39 
  14   4   0   11.07    1.27 
 -14   4   0    9.18    1.81 
 -14   4   0   10.72    1.40 
 -14   4   0    6.79    1.76 
 -14   4   0    9.63    0.91 
 -14   4   0   11.42    1.50 
 -15  -4   0    6.26    1.44 
 -15  -4   0    2.43    1.22 
 -15  -4   0    4.39    1.63 
 -15  -4   0    3.43    1.32 
  15  -4   0    2.58    0.96 
 -15  -4   0    1.34    1.16 
  15   4   0    4.92    0.84 
 -15   4   0    3.44    0.64 
  15   4   0    4.38    1.22 
 -15   4   0    3.17    1.15 
  15   4   0    5.66    0.93 
 -15   4   0    2.03    1.33 
 -15   4   0    1.84    1.29 
 -15   4   0    4.48    1.15 
 -15   4   0    5.05    1.17 
   0  -5   0    0.26    0.55 
   0  -5   0   -0.13    0.54 
   0  -5   0   -0.35    0.46 
   0  -5   0   -0.23    0.40 
   0  -5   0   -0.17    0.30 
   0  -5   0   -0.34    0.44 
   0   5   0    0.53    0.51 
   0   5   0   -0.02    0.31 
   0   5   0    0.26    0.57 
   0   5   0   -0.12    0.50 
   0   5   0   -0.22    0.51 
   0   5   0   -0.09    0.48 
   1  -5   0   70.27    2.24 
  -1  -5   0   67.30    2.23 
   1  -5   0   64.70    1.98 
   1  -5   0   69.33    2.15 
  -1  -5   0   68.89    2.23 
  -1  -5   0   68.28    2.28 
   1  -5   0   66.49    2.18 
   1  -5   0   65.85    2.13 
   1  -5   0   67.84    1.99 
  -1  -5   0   66.64    2.04 
  -1  -5   0   65.57    2.21 
  -1  -5   0   70.29    2.34 
  -1  -5   0   66.46    2.27 
   1   5   0   67.60    2.24 
   1   5   0   64.83    2.22 
  -1   5   0   66.36    2.18 
   1   5   0   67.95    2.35 
  -1   5   0   67.17    1.98 
   1   5   0   67.68    2.28 
   1   5   0   66.47    2.04 
  -1   5   0   64.82    2.21 
   1   5   0   66.83    2.27 
  -1   5   0   68.93    2.21 
  -1   5   0   70.22    2.20 
  -2  -5   0    2.53    0.64 
   2  -5   0    3.64    0.56 
   2  -5   0    3.41    0.36 
  -2  -5   0    3.38    0.67 
  -2  -5   0    3.46    0.56 
  -2  -5   0    3.10    0.69 
  -2  -5   0    2.69    0.69 
   2  -5   0    4.31    0.64 
   2  -5   0    3.95    0.57 
   2  -5   0    4.07    0.57 
  -2  -5   0    3.86    0.71 
   2  -5   0    3.14    0.50 
  -2  -5   0    3.61    0.68 
   2   5   0    4.56    0.74 
  -2   5   0    2.91    0.61 
   2   5   0    2.97    0.64 
   2   5   0    4.80    0.75 
  -2   5   0    3.12    0.56 
   2   5   0    3.92    0.72 
  -2   5   0    4.12    0.60 
  -2   5   0    2.65    0.65 
  -2   5   0    3.98    0.62 
   2   5   0    3.74    0.67 
  -2   5   0    3.60    0.50 
   3  -5   0  170.78    4.69 
  -3  -5   0  168.19    4.91 
   3  -5   0  179.59    5.00 
  -3  -5   0  168.57    4.85 
  -3  -5   0  169.33    4.88 
   3  -5   0  168.27    4.56 
  -3  -5   0  170.21    4.86 
  -3  -5   0  172.47    4.92 
   3  -5   0  166.06    4.54 
  -3  -5   0  167.37    4.95 
   3   5   0  166.73    4.88 
   3   5   0  177.39    4.87 
  -3   5   0  169.76    4.97 
   3   5   0  166.88    4.85 
   3   5   0  171.20    4.93 
  -3   5   0  168.87    4.72 
  -3   5   0  173.73    4.68 
  -3   5   0  164.23    4.69 
   3   5   0  168.98    4.94 
  -3   5   0  168.18    4.67 
  -3   5   0  177.14    4.69 
   4  -5   0  133.19    3.80 
   4  -5   0  139.73    4.32 
  -4  -5   0  139.00    4.27 
   4  -5   0  136.15    3.99 
  -4  -5   0  135.92    4.22 
  -4  -5   0  145.98    4.26 
  -4  -5   0  134.97    4.20 
   4  -5   0  140.30    3.83 
  -4  -5   0  139.49    4.27 
  -4  -5   0  143.24    4.39 
   4   5   0  145.80    4.27 
   4   5   0  141.93    4.31 
  -4   5   0  137.04    4.00 
   4   5   0  131.24    4.14 
   4   5   0  134.68    4.16 
  -4   5   0  142.07    4.10 
  -4   5   0  146.30    4.08 
   4   5   0  144.74    4.37 
  -4   5   0  132.86    4.31 
   4   5   0  136.88    4.14 
  -4   5   0  133.09    3.99 
  -4   5   0  143.82    4.01 
   5  -5   0   31.38    1.29 
  -5  -5   0   29.92    1.79 
  -5  -5   0   32.73    1.73 
  -5  -5   0   32.53    1.76 
  -5  -5   0   33.08    1.89 
   5  -5   0   31.44    1.31 
  -5  -5   0   27.80    2.25 
  -5  -5   0   32.69    1.76 
   5  -5   0   33.65    1.52 
   5  -5   0   31.55    1.83 
  -5   5   0   32.25    1.72 
  -5   5   0   30.08    1.48 
   5   5   0   33.17    1.75 
   5   5   0   35.10    1.77 
  -5   5   0   33.01    1.51 
   5   5   0   32.74    1.86 
  -5   5   0   27.21    2.06 
  -5   5   0   33.51    1.51 
   5   5   0   29.90    1.69 
   5   5   0   32.57    1.72 
   5   5   0   33.79    1.75 
  -6  -5   0    3.78    0.94 
  -6  -5   0    4.81    1.00 
   6  -5   0    4.71    0.87 
  -6  -5   0    3.56    0.83 
  -6  -5   0    4.85    0.94 
  -6  -5   0    4.10    0.88 
   6  -5   0    4.75    0.58 
   6  -5   0    3.61    0.56 
   6  -5   0    4.73    0.99 
   6  -5   0    4.79    0.76 
  -6  -5   0    5.50    0.92 
   6   5   0    4.35    0.90 
   6   5   0    4.81    0.90 
   6   5   0    3.83    1.54 
  -6   5   0    3.89    0.73 
   6   5   0    5.44    0.90 
   6   5   0    4.44    0.89 
  -6   5   0    4.34    0.75 
  -6   5   0    3.72    0.84 
  -6   5   0    4.41    0.75 
  -6   5   0    4.02    0.94 
   6   5   0    3.80    0.92 
  -6   5   0    5.28    0.81 
  -7  -5   0   39.29    2.07 
   7  -5   0   38.34    1.80 
  -7  -5   0   41.93    2.11 
  -7  -5   0   41.26    2.15 
  -7  -5   0   38.81    2.06 
  -7  -5   0   41.38    2.30 
   7  -5   0   38.82    2.19 
   7  -5   0   41.41    1.49 
   7  -5   0   40.99    1.84 
  -7  -5   0   41.60    2.18 
   7  -5   0   37.37    1.46 
  -7   5   0   43.92    2.31 
  -7   5   0   41.02    1.85 
  -7   5   0   42.24    1.86 
   7   5   0   42.85    2.09 
   7   5   0   43.53    2.02 
   7   5   0   40.45    2.12 
  -7   5   0   39.06    1.85 
   7   5   0   40.23    2.03 
  -7   5   0   41.13    1.83 
   7   5   0   37.97    2.17 
   7   5   0   41.40    2.01 
  -8  -5   0    1.49    0.90 
   8  -5   0    0.00    0.61 
   8  -5   0    1.59    0.89 
  -8  -5   0    0.05    0.76 
  -8  -5   0    0.63    0.83 
  -8  -5   0    0.49    0.84 
  -8  -5   0    1.80    0.87 
  -8  -5   0    0.06    0.84 
   8  -5   0    0.53    0.44 
  -8  -5   0    1.40    0.88 
   8  -5   0    0.45    0.42 
  -8   5   0    0.33    0.64 
   8   5   0    0.84    1.28 
  -8   5   0   -0.17    0.83 
  -8   5   0    0.61    0.66 
  -8   5   0    0.36    0.23 
  -8   5   0    1.30    0.71 
  -8   5   0    0.00    0.79 
  -8   5   0    0.53    0.61 
   8   5   0   -0.27    0.71 
   8   5   0    0.02    0.82 
   8   5   0   -0.24    0.71 
   8   5   0    0.18    0.79 
   8   5   0    0.58    0.82 
   9  -5   0    1.25    0.45 
   9  -5   0    0.39    0.69 
  -9  -5   0    2.35    1.01 
  -9  -5   0    2.32    1.07 
  -9  -5   0    1.66    1.02 
   9  -5   0    0.81    0.71 
  -9  -5   0    1.30    0.87 
   9  -5   0    1.08    0.43 
   9  -5   0    1.11    0.94 
  -9  -5   0    0.63    0.89 
  -9  -5   0    2.06    0.96 
  -9  -5   0    1.82    1.00 
   9   5   0    1.98    0.98 
   9   5   0    1.44    0.90 
   9   5   0    2.05    1.01 
   9   5   0    1.30    0.96 
  -9   5   0    0.98    1.00 
  -9   5   0    0.37    0.75 
  -9   5   0    1.78    0.80 
  -9   5   0    0.56    0.71 
  -9   5   0    1.39    0.33 
  -9   5   0    2.09    1.08 
   9   5   0    2.11    0.84 
  -9   5   0    1.78    0.84 
   9   5   0    1.65    0.87 
  10  -5   0    0.86    0.38 
  10  -5   0    0.90    0.97 
 -10  -5   0    1.38    1.00 
 -10  -5   0    0.86    0.99 
  10  -5   0    1.74    0.77 
 -10  -5   0    1.26    0.96 
  10  -5   0    0.60    0.40 
 -10  -5   0    1.50    1.12 
  10  -5   0    0.75    0.74 
 -10  -5   0    1.72    0.94 
 -10  -5   0   -0.06    0.94 
 -10  -5   0    0.31    0.84 
  10   5   0    1.25    0.86 
  10   5   0    2.44    0.92 
  10   5   0    1.21    0.92 
 -10   5   0    0.67    0.35 
 -10   5   0    0.90    0.82 
  10   5   0    2.01    0.99 
  10   5   0    0.88    0.98 
 -10   5   0    0.09    0.79 
 -10   5   0    0.55    0.79 
  10   5   0    1.93    0.95 
 -10   5   0    2.05    1.09 
 -10   5   0    1.59    1.05 
 -10   5   0    0.07    0.77 
 -11  -5   0   -0.18    0.88 
 -11  -5   0    2.33    1.06 
 -11  -5   0    0.43    1.02 
  11  -5   0    1.80    0.77 
  11  -5   0    0.47    1.02 
 -11  -5   0    0.84    0.96 
 -11  -5   0   -0.20    0.91 
 -11  -5   0    0.09    1.14 
 -11  -5   0    2.59    1.10 
 -11   5   0    1.76    0.92 
  11   5   0    1.59    0.91 
 -11   5   0    0.99    0.82 
 -11   5   0    1.51    0.40 
 -11   5   0    2.18    0.97 
 -11   5   0    1.33    1.13 
 -11   5   0    1.64    0.88 
 -11   5   0   -0.18    0.91 
  11   5   0    1.41    1.02 
  11   5   0    2.54    1.03 
  11   5   0    0.44    1.01 
  11   5   0    2.39    0.92 
 -12  -5   0    6.39    1.60 
  12  -5   0    9.19    1.61 
 -12  -5   0    5.95    1.29 
 -12  -5   0    5.86    1.32 
  12  -5   0    6.50    1.06 
 -12  -5   0    9.74    1.60 
 -12  -5   0    7.77    1.73 
 -12  -5   0    3.49    1.18 
 -12  -5   0    7.32    1.40 
  12  -5   0    8.21    1.24 
 -12   5   0    6.70    1.16 
  12   5   0    9.69    1.26 
 -12   5   0    7.69    1.27 
  12   5   0    9.66    1.48 
  12   5   0    6.24    1.15 
  12   5   0    5.51    1.37 
  12   5   0    7.54    1.36 
 -12   5   0    6.96    1.21 
  12   5   0    8.75    1.43 
 -12   5   0    8.95    1.71 
 -12   5   0    6.70    0.63 
 -12   5   0    8.50    1.29 
 -13  -5   0    0.62    0.98 
 -13  -5   0   -0.13    1.09 
 -13  -5   0    0.60    1.23 
 -13  -5   0   -0.16    0.89 
 -13  -5   0    0.61    1.04 
 -13  -5   0   -0.77    0.89 
 -13   5   0   -0.68    0.68 
 -13   5   0    0.28    1.15 
  13   5   0   -0.47    0.76 
 -13   5   0   -0.37    0.31 
  13   5   0   -0.15    0.76 
 -13   5   0   -0.06    0.88 
 -13   5   0    0.16    1.06 
  13   5   0   -0.09    0.91 
 -13   5   0   -0.29    0.79 
  14  -5   0    7.66    1.19 
 -14  -5   0    4.48    1.32 
 -14  -5   0    4.99    1.24 
 -14  -5   0    6.16    1.71 
 -14  -5   0    5.72    1.47 
 -14  -5   0    4.15    1.33 
 -14   5   0    4.32    1.51 
 -14   5   0    6.64    1.17 
  14   5   0    3.96    1.22 
 -14   5   0    6.93    1.31 
  14   5   0    9.86    1.26 
 -14   5   0    3.11    1.46 
  14   5   0    6.27    1.39 
  14   5   0    2.57    0.88 
 -14   5   0    6.97    0.63 
 -14   5   0    5.21    1.19 
 -14   5   0    5.57    1.19 
 -15  -5   0    3.15    1.60 
 -15  -5   0    3.41    1.24 
 -15  -5   0    1.24    1.10 
 -15  -5   0   -0.07    1.03 
  15  -5   0    1.36    0.81 
  15   5   0    0.57    0.73 
 -15   5   0    1.03    0.33 
 -15   5   0    0.51    1.77 
 -15   5   0    2.31    0.98 
 -15   5   0    0.57    1.01 
  15   5   0    1.39    0.82 
  15   5   0    0.69    0.97 
 -15   5   0   -0.18    1.03 
 -15   5   0    1.42    1.52 
   0  -6   0   32.74    1.23 
   0  -6   0   33.41    1.57 
   0  -6   0   34.17    1.48 
   0  -6   0   32.31    1.48 
   0  -6   0   31.62    1.39 
   0  -6   0   33.12    1.57 
   0   6   0   30.00    1.48 
   0   6   0   31.70    1.22 
   0   6   0   32.84    1.65 
   0   6   0   32.36    1.50 
   0   6   0   32.46    1.52 
   0   6   0   33.30    1.52 
   1  -6   0   71.40    2.14 
   1  -6   0   70.88    2.18 
   1  -6   0   72.54    2.39 
  -1  -6   0   69.69    2.50 
  -1  -6   0   67.48    2.38 
   1  -6   0   71.62    2.34 
  -1  -6   0   68.41    2.39 
   1  -6   0   71.74    2.42 
  -1  -6   0   72.42    2.47 
  -1  -6   0   73.09    2.19 
   1  -6   0   68.52    2.31 
  -1  -6   0   70.93    2.56 
  -1  -6   0   69.41    2.44 
  -1   6   0   69.23    2.12 
   1   6   0   71.04    2.53 
   1   6   0   70.47    2.55 
   1   6   0   75.02    2.56 
  -1   6   0   71.33    2.41 
   1   6   0   71.09    2.18 
  -1   6   0   73.22    2.37 
  -1   6   0   69.19    2.38 
  -1   6   0   69.86    2.41 
   1   6   0   69.75    2.46 
   1   6   0   69.79    2.46 
   2  -6   0   11.24    1.02 
  -2  -6   0   10.49    1.04 
   2  -6   0   10.45    0.93 
  -2  -6   0   11.30    0.93 
   2  -6   0   12.11    0.91 
   2  -6   0   10.17    0.94 
  -2  -6   0   11.22    1.07 
  -2  -6   0    9.05    0.96 
  -2  -6   0   10.84    1.10 
   2  -6   0   10.48    0.69 
  -2  -6   0   12.20    1.13 
  -2  -6   0   10.65    1.04 
   2  -6   0   10.53    0.94 
  -2   6   0   10.29    1.11 
  -2   6   0    9.57    0.88 
  -2   6   0    9.73    0.94 
   2   6   0   10.75    1.06 
   2   6   0   12.79    1.09 
   2   6   0   11.42    1.09 
   2   6   0    9.94    0.98 
   2   6   0   13.80    1.21 
  -2   6   0   10.53    0.85 
  -2   6   0   10.54    1.05 
  -2   6   0    8.89    0.87 
  -3  -6   0   54.59    2.07 
  -3  -6   0   54.16    2.22 
  -3  -6   0   52.85    2.23 
  -3  -6   0   57.96    2.21 
   3  -6   0   54.32    1.52 
  -3  -6   0   56.50    2.26 
  -3  -6   0   54.10    2.36 
   3  -6   0   54.60    1.92 
   3  -6   0   52.96    1.89 
  -3  -6   0   49.34    2.18 
   3  -6   0   54.57    2.04 
  -3   6   0   54.98    1.98 
   3   6   0   53.79    2.15 
  -3   6   0   54.26    2.06 
  -3   6   0   52.27    2.28 
  -3   6   0   56.85    2.07 
  -3   6   0   53.55    2.00 
   3   6   0   55.40    2.35 
   3   6   0   55.38    2.24 
   3   6   0   54.43    2.23 
  -3   6   0   55.92    2.08 
   3   6   0   57.75    2.29 
  -4  -6   0   87.05    3.07 
  -4  -6   0   89.59    3.06 
   4  -6   0   85.36    2.82 
  -4  -6   0   80.00    3.05 
   4  -6   0   78.91    3.07 
  -4  -6   0   87.58    3.08 
  -4  -6   0   90.81    3.26 
   4  -6   0   80.42    2.62 
   4  -6   0   86.37    2.66 
  -4  -6   0   90.37    3.19 
  -4   6   0   86.33    3.22 
   4   6   0   89.22    3.10 
  -4   6   0   89.66    2.85 
   4   6   0   87.84    3.03 
   4   6   0   87.59    2.98 
   4   6   0   91.13    3.12 
  -4   6   0   86.93    2.87 
  -4   6   0   88.15    2.89 
   4   6   0   92.09    3.24 
  -4   6   0   90.39    2.84 
   4   6   0   86.12    3.05 
  -4   6   0   86.03    2.85 
   5  -6   0   53.82    2.45 
   5  -6   0   54.10    2.09 
  -5  -6   0   52.40    2.32 
   5  -6   0   57.91    1.89 
  -5  -6   0   58.35    2.39 
  -5  -6   0   54.18    2.52 
   5  -6   0   52.83    1.86 
  -5  -6   0   55.25    2.47 
  -5  -6   0   56.46    2.41 
  -5  -6   0   55.20    2.35 
   5   6   0   53.37    2.27 
  -5   6   0   56.48    2.12 
   5   6   0   55.13    2.37 
   5   6   0   51.82    2.32 
  -5   6   0   53.91    2.55 
   5   6   0   57.01    2.47 
  -5   6   0   55.57    2.16 
  -5   6   0   57.82    2.15 
   5   6   0   56.18    2.35 
  -5   6   0   55.39    2.14 
  -5   6   0   60.34    2.29 
  -6  -6   0   23.57    1.72 
  -6  -6   0   21.20    1.70 
   6  -6   0   19.48    1.57 
  -6  -6   0   21.66    1.73 
   6  -6   0   23.51    1.10 
  -6  -6   0   21.47    1.62 
   6  -6   0   21.21    1.06 
   6  -6   0   22.56    1.36 
  -6  -6   0   22.48    1.65 
   6  -6   0   19.73    1.27 
  -6  -6   0   22.94    1.60 
   6   6   0   24.30    1.55 
   6   6   0   21.95    1.46 
  -6   6   0   21.39    1.36 
  -6   6   0   21.74    1.35 
  -6   6   0   21.75    1.36 
   6   6   0   21.16    1.55 
  -6   6   0   22.09    1.74 
   6   6   0   20.22    1.67 
   6   6   0   24.08    1.56 
   6   6   0   21.59    1.55 
  -6   6   0   22.84    1.38 
  -6   6   0   22.35    1.55 
   7  -6   0    0.37    0.42 
   7  -6   0   -0.20    0.59 
   7  -6   0    1.38    0.88 
   7  -6   0    0.62    0.43 
  -7  -6   0    0.83    0.85 
   7  -6   0    0.16    0.61 
  -7  -6   0    1.19    0.81 
  -7  -6   0    0.85    0.73 
  -7  -6   0    0.56    0.81 
  -7  -6   0    0.28    0.73 
  -7   6   0    0.45    0.61 
  -7   6   0    0.07    0.80 
   7   6   0    0.80    0.70 
  -7   6   0    1.00    0.66 
  -7   6   0    0.42    0.89 
   7   6   0    1.88    0.90 
  -7   6   0    0.60    0.60 
   7   6   0    0.64    0.71 
  -7   6   0    0.65    0.64 
   7   6   0    0.30    0.79 
   7   6   0    0.41    0.75 
   7   6   0    0.65    0.82 
  -8  -6   0    6.19    1.27 
   8  -6   0    7.12    0.96 
  -8  -6   0    7.60    1.20 
   8  -6   0    4.94    1.09 
  -8  -6   0    6.18    1.15 
   8  -6   0    7.21    1.44 
  -8  -6   0    6.36    1.08 
  -8  -6   0    5.50    1.16 
   8  -6   0    4.83    0.58 
   8  -6   0    5.44    0.60 
  -8  -6   0    6.42    1.23 
  -8   6   0    6.88    1.28 
   8   6   0    4.77    1.12 
  -8   6   0    8.22    1.07 
   8   6   0    5.57    1.16 
   8   6   0    7.63    1.27 
   8   6   0    4.51    1.14 
   8   6   0    5.72    1.04 
  -8   6   0    5.82    1.10 
  -8   6   0    7.17    1.05 
   8   6   0    6.35    1.03 
  -8   6   0    6.58    0.97 
  -8   6   0    7.19    1.01 
   9  -6   0   12.18    1.58 
  -9  -6   0   15.27    1.73 
  -9  -6   0   13.31    1.74 
  -9  -6   0   10.73    1.45 
   9  -6   0   11.99    0.78 
  -9  -6   0   14.17    1.56 
  -9  -6   0   12.28    1.48 
   9  -6   0   12.57    1.22 
   9  -6   0   11.72    0.78 
   9  -6   0   13.17    1.27 
  -9  -6   0   12.94    1.53 
   9   6   0   13.58    1.48 
  -9   6   0   13.18    1.33 
  -9   6   0   14.18    1.77 
   9   6   0   11.44    1.36 
  -9   6   0   11.74    1.28 
  -9   6   0   13.33    1.35 
   9   6   0   11.57    1.34 
  -9   6   0   13.27    1.50 
   9   6   0   13.68    1.70 
   9   6   0   15.01    1.64 
  -9   6   0   12.98    1.28 
   9   6   0   11.90    1.50 
  -9   6   0   10.44    1.52 
  10  -6   0    0.86    0.27 
 -10  -6   0    1.32    0.94 
 -10  -6   0    1.36    1.01 
  10  -6   0    0.85    0.77 
 -10  -6   0   -0.28    0.89 
 -10  -6   0    0.68    1.10 
  10  -6   0    0.36    0.93 
  10  -6   0    1.02    0.73 
 -10  -6   0    1.34    1.02 
 -10  -6   0   -0.61    0.95 
  10   6   0   -0.01    0.86 
  10   6   0    1.61    0.89 
 -10   6   0    0.47    1.05 
 -10   6   0    0.61    0.97 
  10   6   0    1.54    1.02 
 -10   6   0    1.16    0.83 
 -10   6   0    1.58    0.87 
 -10   6   0    1.02    0.79 
 -10   6   0   -1.45    0.91 
  10   6   0   -0.07    0.91 
  10   6   0    0.93    1.04 
  10   6   0    1.73    0.96 
 -10   6   0    0.99    0.82 
  11  -6   0    9.32    2.33 
  11  -6   0    7.60    1.15 
  11  -6   0    7.08    1.05 
 -11  -6   0    9.29    1.58 
 -11  -6   0    7.66    1.43 
 -11  -6   0    8.92    1.47 
 -11  -6   0    6.58    1.28 
 -11  -6   0    8.18    1.49 
 -11  -6   0    8.40    1.91 
  11   6   0    6.79    1.36 
 -11   6   0    5.71    1.40 
  11   6   0    5.46    1.11 
 -11   6   0    4.18    1.23 
 -11   6   0    6.89    1.22 
  11   6   0    8.18    1.29 
  11   6   0    8.99    1.54 
  11   6   0   11.37    1.60 
 -11   6   0    7.42    1.13 
 -11   6   0    7.11    1.20 
  11   6   0    5.16    1.13 
 -12  -6   0    1.51    1.07 
 -12  -6   0    2.92    1.13 
 -12  -6   0   -0.83    0.88 
 -12  -6   0    1.39    1.22 
  12  -6   0    0.90    1.02 
  12  -6   0    0.84    0.82 
 -12  -6   0    1.28    1.16 
  12  -6   0    0.64    0.73 
 -12  -6   0    1.76    1.11 
 -12   6   0    0.83    1.15 
 -12   6   0   -0.18    1.02 
  12   6   0    0.24    0.96 
  12   6   0    2.01    1.10 
  12   6   0    1.98    1.28 
  12   6   0    0.18    0.86 
 -12   6   0   -0.12    1.02 
  12   6   0    1.08    0.94 
 -12   6   0   -1.76    0.69 
 -12   6   0    2.25    0.93 
 -12   6   0    0.78    0.90 
 -12   6   0    0.80    0.77 
  12   6   0    0.91    0.86 
  13  -6   0    3.67    0.92 
 -13  -6   0    4.75    1.31 
 -13  -6   0    2.77    1.33 
 -13  -6   0    2.84    1.42 
 -13  -6   0    4.88    1.27 
 -13  -6   0    2.71    1.23 
  13   6   0    2.70    0.94 
  13   6   0    6.28    1.32 
 -13   6   0    3.64    1.06 
 -13   6   0    0.43    1.07 
 -13   6   0    2.29    1.31 
 -13   6   0    3.39    0.98 
  13   6   0    2.10    0.96 
 -13   6   0    3.24    1.01 
 -13   6   0    2.79    1.28 
 -14  -6   0    4.98    1.59 
  14  -6   0    3.79    0.95 
 -14  -6   0    2.62    1.24 
 -14  -6   0    6.04    1.53 
 -14  -6   0    5.36    1.40 
  14   6   0    4.68    1.10 
 -14   6   0    6.71    1.63 
  14   6   0    2.30    1.19 
 -14   6   0    2.55    1.01 
 -14   6   0    3.58    1.05 
 -14   6   0    2.94    1.08 
  14   6   0    5.76    1.27 
 -14   6   0    2.79    1.29 
  14   6   0    4.60    1.07 
 -14   6   0    0.82    0.86 
 -15  -6   0    2.88    2.25 
 -15  -6   0    1.41    1.18 
 -15  -6   0    6.21    1.42 
  15  -6   0    5.72    1.01 
 -15   6   0    5.31    1.26 
  15   6   0    2.93    0.92 
 -15   6   0    3.86    1.70 
 -15   6   0    2.26    1.41 
  15   6   0    4.80    1.22 
 -15   6   0    4.01    1.09 
  15   6   0    5.06    1.05 
 -15   6   0    5.79    1.84 
   0  -7   0    0.10    0.71 
   0  -7   0    0.75    0.67 
   0  -7   0   -0.07    0.71 
   0  -7   0    0.46    0.65 
   0  -7   0    0.42    0.59 
   0  -7   0    0.19    0.44 
   0   7   0    0.50    0.75 
   0   7   0    0.16    0.62 
   0   7   0    0.42    0.67 
   0   7   0   -0.13    0.40 
   0   7   0   -0.25    0.63 
   0   7   0   -0.01    0.59 
  -1  -7   0   62.07    2.33 
   1  -7   0   58.84    1.94 
  -1  -7   0   57.62    2.27 
   1  -7   0   62.07    2.24 
  -1  -7   0   61.34    2.32 
   1  -7   0   61.22    2.30 
  -1  -7   0   60.89    2.28 
  -1  -7   0   57.86    1.97 
   1  -7   0   60.31    2.17 
   1  -7   0   57.10    2.01 
  -1  -7   0   57.99    2.29 
  -1  -7   0   65.07    2.51 
  -1   7   0   59.76    2.41 
   1   7   0   59.46    2.34 
   1   7   0   59.24    2.34 
  -1   7   0   58.65    2.25 
   1   7   0   61.64    2.29 
   1   7   0   58.77    2.34 
   1   7   0   56.84    2.39 
  -1   7   0   61.08    1.94 
  -1   7   0   57.96    2.24 
   1   7   0   57.08    1.98 
  -1   7   0   58.39    2.25 
  -1   7   0   58.45    2.23 
  -2  -7   0    1.54    0.72 
   2  -7   0    1.55    0.66 
   2  -7   0    1.27    0.70 
   2  -7   0    2.12    0.66 
  -2  -7   0    0.40    0.78 
  -2  -7   0    0.89    0.74 
   2  -7   0    2.13    0.58 
   2  -7   0    1.86    0.64 
  -2  -7   0    1.03    0.73 
  -2  -7   0    1.90    0.58 
   2  -7   0    2.16    0.48 
  -2  -7   0    2.20    0.82 
  -2  -7   0    2.53    0.83 
   2   7   0    1.06    0.78 
   2   7   0    1.60    0.79 
  -2   7   0    1.94    0.78 
  -2   7   0    3.09    0.90 
  -2   7   0    1.57    0.69 
   2   7   0    2.01    0.83 
  -2   7   0    1.01    0.50 
   2   7   0    0.97    0.77 
   2   7   0    2.44    0.86 
  -2   7   0    1.57    0.69 
  -2   7   0    1.91    0.74 
   3  -7   0   12.02    1.06 
  -3  -7   0    7.19    1.08 
  -3  -7   0   12.05    1.10 
  -3  -7   0   12.69    1.25 
   3  -7   0   11.20    0.65 
  -3  -7   0   10.15    1.14 
  -3  -7   0   10.39    1.18 
   3  -7   0   11.45    1.04 
  -3  -7   0   11.77    1.21 
   3  -7   0   11.46    0.99 
  -3  -7   0    8.90    1.09 
   3  -7   0   11.37    0.98 
   3   7   0   12.11    1.24 
  -3   7   0   10.91    0.93 
  -3   7   0   10.23    1.06 
   3   7   0   10.64    1.19 
   3   7   0   10.91    1.18 
   3   7   0   11.28    1.12 
   3   7   0   10.21    1.09 
  -3   7   0    9.72    1.20 
  -3   7   0   10.33    1.01 
  -4  -7   0   29.34    1.86 
  -4  -7   0   28.56    1.63 
  -4  -7   0   29.78    1.88 
   4  -7   0   24.44    1.26 
  -4  -7   0   25.00    1.62 
   4  -7   0   23.33    1.42 
  -4  -7   0   28.75    1.56 
  -4  -7   0   27.42    1.67 
  -4  -7   0   27.22    1.75 
   4  -7   0   26.98    1.30 
   4   7   0   27.24    1.70 
   4   7   0   24.81    1.76 
   4   7   0   30.58    1.73 
   4   7   0   26.06    1.63 
  -4   7   0   28.71    1.49 
  -4   7   0   30.55    1.52 
  -4   7   0   28.50    1.78 
  -4   7   0   26.91    1.47 
  -4   7   0   25.45    1.48 
   4   7   0   27.49    1.68 
  -4   7   0   27.09    1.45 
  -5  -7   0   14.25    1.55 
  -5  -7   0   10.94    1.37 
  -5  -7   0   14.68    1.39 
   5  -7   0   15.82    1.37 
  -5  -7   0   16.35    1.39 
   5  -7   0   12.25    1.51 
   5  -7   0   15.30    0.97 
   5  -7   0   12.37    0.93 
  -5  -7   0   11.96    1.31 
  -5  -7   0   14.55    1.42 
  -5   7   0   13.91    1.24 
   5   7   0   12.28    1.24 
   5   7   0   14.93    1.41 
  -5   7   0   12.71    1.38 
  -5   7   0   17.62    1.22 
  -5   7   0   13.91    1.18 
   5   7   0   12.79    1.34 
  -5   7   0   14.43    1.17 
   5   7   0   13.83    1.41 
  -5   7   0   14.05    1.20 
   5   7   0   14.52    1.33 
  -6  -7   0   28.73    2.00 
  -6  -7   0   29.48    1.96 
  -6  -7   0   29.55    1.86 
   6  -7   0   26.60    1.69 
   6  -7   0   30.23    1.29 
  -6  -7   0   31.69    1.89 
  -6  -7   0   30.23    1.82 
  -6  -7   0   29.07    1.81 
   6  -7   0   31.85    1.31 
   6  -7   0   27.37    1.57 
   6  -7   0   29.50    1.87 
  -6   7   0   28.42    1.60 
  -6   7   0   30.12    1.73 
  -6   7   0   31.61    1.61 
   6   7   0   28.37    1.79 
   6   7   0   31.58    1.84 
   6   7   0   28.13    1.76 
   6   7   0   32.52    2.03 
  -6   7   0   29.49    2.02 
  -6   7   0   31.67    1.60 
   6   7   0   32.79    1.97 
  -6   7   0   30.94    1.66 
  -7  -7   0   18.84    1.76 
  -7  -7   0   20.17    1.78 
  -7  -7   0   16.77    1.53 
   7  -7   0   13.27    1.27 
   7  -7   0   18.61    1.71 
   7  -7   0   16.87    0.97 
   7  -7   0   16.33    0.96 
  -7  -7   0   15.60    1.53 
  -7  -7   0   17.08    1.68 
   7  -7   0   15.58    1.41 
  -7  -7   0   19.41    1.65 
   7   7   0   13.83    1.35 
   7   7   0   16.69    1.40 
  -7   7   0   16.20    1.28 
  -7   7   0   15.72    1.32 
   7   7   0   18.69    1.71 
  -7   7   0   16.10    1.38 
   7   7   0   20.38    1.62 
  -7   7   0   17.91    1.38 
  -7   7   0   17.29    1.77 
   7   7   0   19.68    1.80 
   7   7   0   18.05    1.69 
   8  -7   0   75.58    3.02 
  -8  -7   0   81.72    3.56 
  -8  -7   0   76.44    3.22 
  -8  -7   0   78.95    3.33 
   8  -7   0   75.79    2.32 
   8  -7   0   80.21    3.43 
  -8  -7   0   74.97    3.23 
   8  -7   0   75.33    2.32 
  -8  -7   0   72.72    3.33 
  -8  -7   0   76.40    3.19 
   8  -7   0   77.20    2.90 
   8   7   0   74.23    3.19 
   8   7   0   77.66    3.15 
   8   7   0   73.34    3.13 
  -8   7   0   77.17    2.91 
   8   7   0   78.70    3.12 
  -8   7   0   76.28    2.95 
  -8   7   0   80.56    3.54 
  -8   7   0   82.16    3.04 
  -8   7   0   76.66    2.97 
  -8   7   0   80.62    3.23 
   8   7   0   73.31    3.38 
   8   7   0   80.18    3.28 
  -9  -7   0    5.34    1.28 
   9  -7   0    5.94    0.52 
  -9  -7   0    7.06    1.33 
  -9  -7   0    7.71    1.34 
  -9  -7   0    7.06    1.25 
   9  -7   0    6.66    1.01 
   9  -7   0    6.98    0.63 
   9  -7   0    6.28    1.29 
  -9  -7   0    6.39    1.29 
  -9  -7   0    6.91    1.45 
   9  -7   0    7.41    1.07 
  -9   7   0    5.69    1.06 
  -9   7   0    8.07    1.16 
   9   7   0    5.78    1.18 
   9   7   0    7.26    1.24 
  -9   7   0    6.46    1.04 
   9   7   0    7.46    1.24 
   9   7   0    6.01    1.27 
   9   7   0    8.35    1.41 
   9   7   0    7.03    1.33 
  -9   7   0    8.52    1.51 
  -9   7   0    6.20    1.27 
  -9   7   0    7.66    1.12 
 -10  -7   0   35.38    2.37 
 -10  -7   0   35.46    2.37 
  10  -7   0   31.24    1.90 
  10  -7   0   33.71    1.89 
  10  -7   0   36.03    2.53 
 -10  -7   0   29.87    2.32 
 -10  -7   0   33.62    2.65 
 -10  -7   0   34.39    2.44 
 -10  -7   0   37.73    2.38 
  10   7   0   32.64    2.42 
 -10   7   0   29.56    2.52 
  10   7   0   32.87    2.08 
 -10   7   0   35.37    2.04 
  10   7   0   34.42    2.28 
  10   7   0   36.12    2.41 
 -10   7   0   34.27    2.08 
 -10   7   0   31.13    2.33 
  10   7   0   37.31    2.40 
  10   7   0   34.17    2.15 
 -10   7   0   35.23    2.08 
 -10   7   0   33.05    1.93 
 -10   7   0   35.90    2.64 
  11  -7   0    9.02    1.60 
 -11  -7   0   10.22    1.52 
 -11  -7   0    9.56    1.55 
  11  -7   0    8.46    1.19 
 -11  -7   0    9.02    1.76 
 -11  -7   0    8.88    1.39 
 -11  -7   0   11.69    2.82 
 -11  -7   0   10.76    1.62 
  11  -7   0   10.72    1.22 
 -11   7   0    8.60    1.27 
 -11   7   0    7.91    1.26 
 -11   7   0    7.92    1.55 
  11   7   0    6.84    1.43 
 -11   7   0    5.25    1.71 
  11   7   0   10.20    1.52 
 -11   7   0    9.12    1.25 
  11   7   0    9.69    1.46 
  11   7   0   10.00    1.42 
 -11   7   0    8.29    1.47 
  11   7   0    9.82    1.36 
  11   7   0    9.18    1.63 
 -11   7   0    9.32    1.36 
 -12  -7   0    7.74    1.41 
 -12  -7   0    9.28    1.60 
  12  -7   0    8.19    1.13 
 -12  -7   0    7.99    1.70 
 -12  -7   0    8.54    1.61 
 -12  -7   0    8.05    1.64 
 -12  -7   0    5.83    1.42 
  12  -7   0    6.31    1.42 
  12   7   0    6.95    1.29 
  12   7   0    9.09    1.37 
 -12   7   0    4.53    1.42 
 -12   7   0    6.94    1.20 
 -12   7   0    8.03    1.59 
 -12   7   0    8.23    1.65 
  12   7   0    7.34    1.26 
 -12   7   0    7.53    1.25 
 -12   7   0    5.41    1.12 
  12   7   0    8.91    1.51 
 -12   7   0    7.25    1.20 
 -13  -7   0    1.61    0.97 
 -13  -7   0   -0.12    1.14 
  13  -7   0    1.12    0.71 
 -13  -7   0    0.06    0.87 
 -13  -7   0    1.67    1.30 
 -13   7   0    1.21    0.92 
 -13   7   0    0.78    0.79 
  13   7   0    1.23    0.89 
 -13   7   0    0.39    0.82 
 -13   7   0    1.31    1.20 
 -13   7   0    1.06    0.81 
  13   7   0    1.69    0.96 
  13   7   0    1.96    1.15 
 -13   7   0    0.35    1.09 
  13   7   0    0.43    0.92 
 -14  -7   0   -0.08    1.00 
 -14  -7   0   -0.87    0.94 
 -14  -7   0   -0.96    1.23 
 -14  -7   0    0.18    1.03 
 -14   7   0   -0.37    0.75 
 -14   7   0   -0.63    0.73 
 -14   7   0   -0.48    1.02 
  14   7   0   -0.09    0.91 
 -14   7   0   -0.63    1.03 
  14   7   0    0.15    0.87 
  14   7   0    1.82    1.11 
 -14   7   0   -0.22    0.83 
  14   7   0   -0.93    0.92 
 -15  -7   0    3.40    1.60 
 -15  -7   0    3.03    1.39 
 -15  -7   0    1.12    1.23 
  15  -7   0    5.15    0.95 
 -15  -7   0    4.71    1.70 
 -15   7   0    3.17    1.39 
  15   7   0    3.01    1.02 
 -15   7   0    3.31    1.43 
  15   7   0    2.17    0.99 
  15   7   0    0.87    1.08 
 -15   7   0    3.49    0.96 
 -15   7   0    4.82    1.27 
 -15   7   0    4.85    1.16 
   0  -8   0    4.88    0.97 
   0  -8   0    6.68    0.90 
   0  -8   0    4.38    0.84 
   0  -8   0    6.68    1.02 
   0  -8   0    6.22    0.67 
   0  -8   0    4.79    0.76 
   0   8   0    5.95    1.05 
   0   8   0    5.12    0.90 
   0   8   0    4.06    0.88 
   0   8   0    5.95    0.64 
   0   8   0    5.81    0.91 
   0   8   0    5.90    0.88 
  -1  -8   0  130.58    4.06 
   1  -8   0  131.08    3.68 
  -1  -8   0  128.01    4.00 
  -1  -8   0  134.08    3.74 
   1  -8   0  124.53    4.00 
  -1  -8   0  130.44    4.15 
   1  -8   0  130.00    3.79 
   1  -8   0  126.96    4.02 
  -1  -8   0  134.24    4.11 
   1  -8   0  126.07    3.91 
  -1  -8   0  131.50    4.26 
  -1  -8   0  136.86    4.17 
   1   8   0  135.38    4.24 
  -1   8   0  135.93    4.30 
   1   8   0  134.50    4.17 
  -1   8   0  129.08    3.65 
  -1   8   0  125.27    4.09 
   1   8   0  130.96    4.12 
  -1   8   0  125.42    4.03 
   1   8   0  128.94    3.72 
  -1   8   0  134.96    4.06 
   1   8   0  129.38    4.09 
  -1   8   0  131.56    4.08 
   1   8   0  127.88    4.13 
  -2  -8   0   -0.28    0.85 
   2  -8   0    0.05    0.43 
  -2  -8   0    1.32    0.77 
  -2  -8   0   -0.01    0.79 
  -2  -8   0    0.57    0.74 
   2  -8   0   -0.05    0.50 
   2  -8   0    0.46    0.60 
  -2  -8   0   -0.51    0.48 
  -2  -8   0   -0.62    0.69 
   2  -8   0   -0.60    0.59 
   2  -8   0    0.47    0.62 
  -2  -8   0    0.47    1.41 
   2  -8   0   -0.23    0.56 
  -2   8   0   -0.28    0.83 
  -2   8   0   -0.39    0.59 
   2   8   0   -0.13    0.71 
  -2   8   0   -0.32    0.63 
  -2   8   0    0.75    0.76 
   2   8   0    0.61    0.76 
  -2   8   0    0.11    0.45 
   2   8   0    0.38    0.72 
  -2   8   0    0.02    0.61 
   2   8   0   -0.58    0.76 
   3  -8   0  143.15    4.38 
  -3  -8   0  144.50    4.29 
   3  -8   0  141.83    3.87 
  -3  -8   0  144.56    4.70 
  -3  -8   0  147.32    4.60 
  -3  -8   0  145.79    4.60 
   3  -8   0  142.29    4.20 
  -3  -8   0  152.29    4.65 
   3  -8   0  139.62    4.20 
  -3  -8   0  141.60    4.54 
   3  -8   0  142.40    4.36 
  -3  -8   0  141.25    4.59 
   3   8   0  147.19    4.58 
   3   8   0  154.64    4.72 
  -3   8   0  145.17    4.16 
  -3   8   0  151.77    4.45 
  -3   8   0  151.24    4.48 
   3   8   0  149.86    4.64 
  -3   8   0  145.88    4.40 
   3   8   0  147.05    4.60 
  -3   8   0  147.06    4.38 
  -3   8   0  143.09    4.71 
   3   8   0  144.42    4.68 
  -4  -8   0    1.10    0.79 
   4  -8   0    1.49    0.56 
   4  -8   0    0.52    0.90 
   4  -8   0    1.79    0.27 
  -4  -8   0    0.74    0.92 
  -4  -8   0    1.05    0.83 
  -4  -8   0    0.83    0.84 
   4  -8   0    1.09    0.55 
  -4  -8   0    0.51    0.58 
   4  -8   0    2.16    0.60 
  -4  -8   0    2.29    0.81 
  -4   8   0    1.24    0.71 
   4   8   0    0.77    0.78 
   4   8   0    0.35    0.76 
  -4   8   0    0.65    0.72 
  -4   8   0    1.53    0.70 
   4   8   0    0.66    0.75 
  -4   8   0    0.85    0.62 
  -4   8   0    1.25    0.62 
   4   8   0    1.79    1.51 
  -4   8   0    0.80    0.81 
   5  -8   0   49.47    1.84 
  -5  -8   0   46.34    2.31 
  -5  -8   0   47.53    2.37 
  -5  -8   0   50.79    2.35 
  -5  -8   0   48.77    2.44 
  -5  -8   0   49.78    2.55 
   5  -8   0   50.07    2.08 
   5  -8   0   48.12    1.81 
  -5  -8   0   49.75    2.41 
  -5  -8   0   51.67    2.52 
  -5   8   0   49.10    2.49 
   5   8   0   45.52    2.21 
   5   8   0   47.88    2.35 
  -5   8   0   50.83    2.11 
   5   8   0   50.19    2.29 
   5   8   0   51.30    2.29 
  -5   8   0   51.90    2.16 
   5   8   0   50.67    2.47 
  -5   8   0   49.24    2.15 
  -5   8   0   52.54    2.16 
  -5   8   0   48.17    2.16 
   5   8   0   48.82    2.35 
  -6  -8   0  119.07    4.28 
  -6  -8   0  121.74    4.20 
   6  -8   0  117.23    3.48 
  -6  -8   0  125.63    4.38 
   6  -8   0  116.88    3.47 
  -6  -8   0  124.74    4.26 
  -6  -8   0  114.27    4.06 
  -6  -8   0  121.11    4.31 
  -6  -8   0  121.00    4.19 
   6  -8   0  114.02    4.27 
   6  -8   0  119.85    3.84 
  -6   8   0  123.12    3.91 
  -6   8   0  122.67    3.96 
   6   8   0  118.38    4.06 
   6   8   0  120.43    4.34 
   6   8   0  118.32    4.20 
  -6   8   0  116.07    3.93 
   6   8   0  114.40    4.09 
   6   8   0  121.02    4.16 
  -6   8   0  122.69    3.96 
  -6   8   0  120.73    3.90 
   6   8   0  125.93    4.26 
  -6   8   0  121.04    4.42 
  -7  -8   0   21.27    1.67 
   7  -8   0   19.63    1.89 
  -7  -8   0   22.03    2.06 
   7  -8   0   19.12    1.58 
   7  -8   0   21.11    1.10 
   7  -8   0   18.84    1.08 
  -7  -8   0   19.79    1.78 
  -7  -8   0   21.60    1.89 
  -7  -8   0   24.17    1.79 
   7  -8   0   19.70    1.41 
  -7  -8   0   22.80    1.95 
  -7   8   0   21.88    1.53 
   7   8   0   22.75    1.76 
   7   8   0   19.39    1.75 
   7   8   0   22.79    1.75 
  -7   8   0   20.66    1.89 
   7   8   0   22.94    1.95 
  -7   8   0   20.52    1.98 
  -7   8   0   21.54    1.56 
   7   8   0   22.19    1.99 
   7   8   0   20.36    1.74 
  -7   8   0   20.25    1.45 
   8  -8   0   69.70    2.84 
   8  -8   0   73.13    2.27 
  -8  -8   0   72.67    3.33 
  -8  -8   0   76.11    3.35 
  -8  -8   0   79.65    3.61 
  -8  -8   0   77.65    3.44 
  -8  -8   0   73.87    3.29 
   8  -8   0   70.85    2.25 
   8  -8   0   73.03    3.41 
   8  -8   0   77.97    3.02 
   8   8   0   78.75    3.41 
   8   8   0   77.23    3.28 
  -8   8   0   72.40    2.95 
   8   8   0   75.83    3.21 
   8   8   0   71.99    3.40 
   8   8   0   76.03    3.19 
  -8   8   0   75.33    3.02 
  -8   8   0   74.30    3.16 
   8   8   0   77.10    3.17 
  -8   8   0   75.22    3.57 
  -8   8   0   72.75    2.97 
  -8   8   0   79.14    2.96 
  -9  -8   0   11.79    1.76 
  -9  -8   0    9.39    1.45 
  -9  -8   0   14.85    1.70 
   9  -8   0    9.93    0.61 
   9  -8   0    9.04    0.62 
   9  -8   0    9.93    1.49 
   9  -8   0   10.90    1.22 
  -9  -8   0   10.72    1.63 
   9  -8   0   10.45    1.21 
  -9  -8   0    8.30    1.43 
  -9  -8   0   11.05    1.60 
  -9   8   0    9.49    1.29 
   9   8   0   11.13    1.59 
  -9   8   0    8.52    1.19 
   9   8   0   10.48    1.40 
   9   8   0   10.49    1.49 
  -9   8   0    9.71    1.27 
   9   8   0    9.14    1.34 
  -9   8   0    8.94    1.64 
  -9   8   0   11.60    1.32 
   9   8   0   10.63    1.39 
  -9   8   0   11.04    1.50 
   9   8   0    6.95    1.32 
  10  -8   0   23.99    1.66 
 -10  -8   0   22.81    2.30 
 -10  -8   0   24.93    2.15 
 -10  -8   0   23.23    2.22 
  10  -8   0   24.21    2.02 
 -10  -8   0   27.21    2.32 
 -10  -8   0   25.61    2.23 
  10   8   0   23.47    2.05 
  10   8   0   25.80    2.07 
 -10   8   0   22.93    1.85 
 -10   8   0   24.83    1.79 
 -10   8   0   24.01    1.77 
  10   8   0   26.87    2.84 
 -10   8   0   22.10    2.07 
 -10   8   0   24.59    2.35 
  10   8   0   23.96    1.98 
  10   8   0   25.87    2.02 
  10   8   0   23.41    1.89 
 -10   8   0   20.57    1.83 
 -10   8   0   19.93    2.17 
 -11  -8   0    9.12    1.52 
  11  -8   0    9.62    1.20 
 -11  -8   0   11.32    2.68 
  11  -8   0   10.43    1.29 
  11  -8   0    7.45    1.38 
 -11  -8   0   13.54    1.99 
 -11  -8   0   12.28    1.73 
 -11  -8   0   11.60    1.74 
 -11  -8   0   11.81    1.72 
  11   8   0    9.52    1.53 
 -11   8   0   10.32    1.32 
  11   8   0    9.91    1.42 
  11   8   0   10.88    1.61 
 -11   8   0   11.36    1.59 
 -11   8   0    9.62    1.32 
  11   8   0   11.85    1.59 
  11   8   0   10.74    1.51 
 -11   8   0    9.91    1.32 
 -11   8   0   11.94    1.45 
 -11   8   0   10.75    1.79 
 -11   8   0   10.84    1.85 
  11   8   0    9.22    1.58 
 -12  -8   0   39.84    3.08 
  12  -8   0   33.24    2.00 
 -12  -8   0   37.40    2.54 
 -12  -8   0   37.54    2.66 
 -12  -8   0   42.70    2.87 
 -12   8   0   33.83    2.82 
 -12   8   0   38.08    2.96 
 -12   8   0   32.81    2.17 
 -12   8   0   27.71    2.11 
 -12   8   0   39.42    2.38 
 -12   8   0   37.72    2.69 
  12   8   0   40.66    2.49 
  12   8   0   39.90    2.56 
  12   8   0   42.73    2.45 
 -12   8   0   41.03    2.30 
  12   8   0   42.34    2.62 
  13  -8   0    0.33    0.67 
 -13  -8   0    0.17    0.92 
 -13  -8   0    0.54    1.23 
 -13  -8   0   -0.88    0.88 
 -13  -8   0    0.38    1.18 
 -13   8   0   -1.07    0.95 
 -13   8   0    1.25    0.90 
 -13   8   0    2.02    1.23 
 -13   8   0    0.04    0.80 
  13   8   0    0.56    0.88 
  13   8   0    0.21    0.97 
  13   8   0   -0.52    0.88 
  13   8   0    0.12    0.94 
 -13   8   0   -1.53    0.68 
 -14  -8   0   15.15    2.11 
 -14  -8   0   13.62    2.02 
 -14  -8   0   18.59    2.06 
  14  -8   0   16.72    1.46 
 -14  -8   0   19.11    2.43 
 -14   8   0   15.01    1.64 
  14   8   0   14.49    1.94 
  14   8   0   18.21    2.10 
 -14   8   0    9.00    1.85 
 -14   8   0   15.00    1.80 
  14   8   0   18.53    1.99 
 -14   8   0   13.19    1.55 
 -14   8   0   10.42    1.88 
   0  -9   0   -0.79    0.71 
   0  -9   0    0.27    0.68 
   0  -9   0    0.14    0.60 
   0  -9   0   -0.13    0.74 
   0  -9   0   -0.12    0.44 
   0  -9   0   -0.01    0.64 
   0   9   0    0.10    0.74 
   0   9   0   -0.20    0.69 
   0   9   0    0.30    0.44 
   0   9   0    0.21    0.69 
   0   9   0   -0.25    1.28 
   0   9   0   -0.60    0.68 
   1  -9   0   36.29    1.77 
  -1  -9   0   36.14    1.89 
  -1  -9   0   35.96    1.85 
  -1  -9   0   35.53    2.02 
  -1  -9   0   34.15    2.13 
  -1  -9   0   37.64    1.97 
  -1  -9   0   37.27    1.82 
  -1  -9   0   36.71    1.52 
   1  -9   0   37.47    1.50 
   1  -9   0   35.07    1.79 
   1  -9   0   36.67    1.61 
   1  -9   0   37.48    1.76 
   1  -9   0   34.37    1.86 
  -1   9   0   38.05    2.03 
   1   9   0   34.18    1.89 
  -1   9   0   35.86    1.45 
   1   9   0   39.50    1.90 
  -1   9   0   39.32    1.90 
   1   9   0   36.01    1.92 
   1   9   0   37.67    2.11 
   1   9   0   36.45    1.88 
  -1   9   0   38.24    1.94 
  -1   9   0   35.58    1.85 
   1   9   0   34.53    1.51 
   2  -9   0   56.55    2.36 
   2  -9   0   58.36    2.00 
  -2  -9   0   56.95    2.10 
   2  -9   0   58.22    2.22 
   2  -9   0   55.49    2.01 
  -2  -9   0   53.85    2.40 
  -2  -9   0   60.14    2.49 
  -2  -9   0   53.11    2.38 
   2  -9   0   55.36    2.28 
  -2  -9   0   58.89    2.53 
   2  -9   0   55.42    2.22 
  -2  -9   0   61.80    2.53 
  -2  -9   0   58.96    2.61 
   2   9   0   57.45    2.62 
  -2   9   0   56.62    2.39 
  -2   9   0   58.03    2.01 
  -2   9   0   63.26    2.46 
   2   9   0   56.17    2.47 
  -2   9   0   58.48    2.37 
   2   9   0   60.71    2.79 
   2   9   0   60.90    2.54 
   2   9   0   58.93    2.49 
  -2   9   0   59.99    3.62 
  -2   9   0   56.54    2.57 
  -3  -9   0   17.23    1.21 
   3  -9   0   15.25    1.16 
  -3  -9   0   21.96    1.99 
  -3  -9   0   16.15    1.49 
   3  -9   0   15.36    1.31 
   3  -9   0   16.12    1.19 
   3  -9   0   17.82    1.23 
  -3  -9   0   16.07    1.44 
   3  -9   0   16.54    0.90 
  -3  -9   0   17.06    1.48 
  -3  -9   0   17.05    1.61 
  -3  -9   0   17.02    1.46 
   3   9   0   16.44    1.47 
  -3   9   0   20.20    1.15 
   3   9   0   18.25    1.64 
  -3   9   0   15.98    1.31 
   3   9   0   18.14    1.61 
  -3   9   0   18.20    1.29 
  -3   9   0   20.90    1.46 
  -3   9   0   17.31    1.62 
   3   9   0   18.07    1.53 
   3   9   0   15.30    1.45 
  -4  -9   0   65.16    2.85 
  -4  -9   0   64.45    2.72 
  -4  -9   0   65.81    2.52 
  -4  -9   0   65.31    2.78 
  -4  -9   0   69.21    2.95 
   4  -9   0   64.66    1.84 
  -4  -9   0   65.72    2.70 
   4  -9   0   65.00    2.48 
   4  -9   0   63.12    2.30 
   4  -9   0   64.06    2.30 
  -4  -9   0   64.71    2.74 
   4  -9   0   62.33    2.49 
   4   9   0   63.37    2.85 
   4   9   0   66.48    2.75 
  -4   9   0   62.53    2.59 
  -4   9   0   66.95    2.91 
   4   9   0   65.87    2.84 
  -4   9   0   65.91    2.61 
   4   9   0   65.41    2.79 
  -4   9   0   63.83    2.35 
  -4   9   0   65.84    2.62 
   4   9   0   67.29    2.79 
  -4   9   0   65.26    2.57 
   5  -9   0    0.76    0.64 
  -5  -9   0    1.14    0.88 
  -5  -9   0    0.99    0.82 
  -5  -9   0    1.65    0.72 
   5  -9   0    1.38    0.56 
  -5  -9   0    1.72    0.91 
  -5  -9   0    1.12    0.81 
  -5  -9   0    2.63    0.93 
  -5  -9   0    2.09    0.96 
   5  -9   0    0.53    0.54 
  -5   9   0    1.00    0.73 
  -5   9   0    0.78    0.65 
   5   9   0   -0.03    0.78 
   5   9   0    0.30    0.78 
  -5   9   0    1.26    0.73 
   5   9   0    0.60    0.96 
  -5   9   0    0.38    0.68 
   5   9   0    0.57    0.84 
  -5   9   0    0.49    0.69 
  -5   9   0    1.53    0.94 
   5   9   0    1.77    0.88 
   5   9   0    1.22    0.75 
   6  -9   0   50.26    2.24 
  -6  -9   0   51.07    2.65 
  -6  -9   0   54.79    2.50 
  -6  -9   0   51.61    2.66 
   6  -9   0   51.32    1.92 
  -6  -9   0   52.86    2.53 
  -6  -9   0   53.56    2.67 
   6  -9   0   55.62    1.97 
  -6  -9   0   55.44    2.67 
  -6  -9   0   51.38    2.79 
  -6   9   0   48.85    2.59 
   6   9   0   49.85    2.56 
  -6   9   0   56.84    2.81 
   6   9   0   46.46    2.51 
   6   9   0   57.61    2.80 
  -6   9   0   55.38    2.39 
  -6   9   0   53.55    2.32 
   6   9   0   49.58    2.66 
   6   9   0   52.80    2.57 
  -6   9   0   53.23    2.31 
  -6   9   0   49.93    2.30 
  -7  -9   0    6.59    1.14 
  -7  -9   0    9.43    1.39 
  -7  -9   0    7.04    1.35 
   7  -9   0    7.30    0.73 
  -7  -9   0    8.66    1.33 
   7  -9   0    8.47    1.06 
  -7  -9   0    8.89    1.50 
   7  -9   0    7.65    1.05 
  -7  -9   0    7.18    1.39 
  -7  -9   0    7.87    1.30 
   7  -9   0    8.11    1.36 
   7  -9   0    7.21    0.75 
   7   9   0    8.27    1.40 
   7   9   0    7.47    1.34 
   7   9   0    7.40    1.23 
  -7   9   0    7.17    1.12 
  -7   9   0    4.37    1.25 
  -7   9   0    7.22    1.09 
   7   9   0    9.21    1.48 
   7   9   0    6.74    1.13 
  -7   9   0    6.78    1.10 
  -7   9   0    6.37    1.02 
   7   9   0    5.95    1.18 
  -7   9   0    7.98    1.14 
  -8  -9   0   35.53    2.50 
   8  -9   0   34.65    2.43 
  -8  -9   0   37.66    2.47 
  -8  -9   0   35.54    2.25 
  -8  -9   0   31.97    2.23 
  -8  -9   0   39.99    2.58 
   8  -9   0   32.12    1.91 
  -8  -9   0   36.39    2.34 
   8  -9   0   33.98    2.08 
  -8  -9   0   35.60    2.54 
   8  -9   0   34.36    1.35 
   8  -9   0   34.32    1.35 
   8   9   0   36.52    2.30 
   8   9   0   35.70    2.31 
  -8   9   0   37.21    2.03 
   8   9   0   35.05    2.22 
  -8   9   0   35.21    2.49 
  -8   9   0   34.99    2.23 
  -8   9   0   32.05    1.98 
   8   9   0   36.93    2.24 
   8   9   0   38.17    2.34 
   8   9   0   37.30    2.48 
  -8   9   0   39.02    2.15 
  -8   9   0   34.25    1.97 
  -9  -9   0    5.69    1.28 
   9  -9   0    6.89    1.07 
   9  -9   0    4.91    1.28 
  -9  -9   0    6.88    1.59 
  -9  -9   0    5.57    1.46 
   9  -9   0    5.83    1.03 
  -9  -9   0    4.99    1.26 
  -9  -9   0    6.88    1.42 
  -9  -9   0    6.71    1.44 
  -9   9   0    7.79    1.17 
   9   9   0    6.31    1.37 
  -9   9   0    6.16    1.11 
  -9   9   0    6.42    1.17 
   9   9   0    8.18    1.28 
  -9   9   0    6.03    1.39 
   9   9   0    4.47    1.21 
   9   9   0    6.70    1.26 
  -9   9   0    6.04    1.22 
   9   9   0    6.07    1.32 
  -9   9   0    4.86    1.08 
   9   9   0    5.26    1.30 
  10  -9   0    3.45    0.90 
 -10  -9   0    4.76    1.31 
 -10  -9   0    4.09    1.39 
  10  -9   0    4.27    0.96 
 -10  -9   0    3.50    1.25 
  10  -9   0    4.36    1.26 
 -10  -9   0    3.94    2.26 
 -10  -9   0    2.44    1.12 
  10   9   0    2.13    1.09 
 -10   9   0    3.46    0.99 
 -10   9   0    4.32    1.09 
  10   9   0    4.05    1.16 
 -10   9   0    3.15    1.10 
 -10   9   0    3.82    1.21 
  10   9   0    4.13    1.11 
  10   9   0    2.72    1.16 
 -10   9   0    3.38    0.99 
  10   9   0    3.14    1.21 
 -11  -9   0    3.16    1.39 
 -11  -9   0    2.10    1.07 
 -11  -9   0    2.78    1.27 
  11  -9   0    1.36    1.17 
  11  -9   0    1.46    0.77 
 -11  -9   0   -0.19    1.15 
 -11  -9   0    0.95    1.02 
 -11  -9   0    1.33    1.29 
 -11   9   0    3.81    1.04 
  11   9   0    3.56    1.16 
 -11   9   0    2.68    0.96 
 -11   9   0    1.89    1.25 
  11   9   0    2.69    1.14 
 -11   9   0    1.53    0.91 
 -11   9   0    1.83    0.95 
 -11   9   0    1.59    1.20 
  11   9   0    3.05    1.17 
  11   9   0    1.91    0.98 
  11   9   0    1.95    1.07 
 -11   9   0    1.85    1.09 
 -12  -9   0    7.52    1.54 
 -12  -9   0    5.30    1.46 
 -12  -9   0    4.76    1.54 
  12  -9   0    5.29    0.98 
 -12  -9   0    6.07    1.70 
 -12   9   0    5.89    1.15 
 -12   9   0    2.88    0.99 
 -12   9   0    5.47    1.34 
  12   9   0    3.87    1.25 
 -12   9   0    3.75    1.39 
  12   9   0    7.47    1.41 
  12   9   0    5.19    1.42 
 -12   9   0    3.70    1.44 
 -12   9   0    5.13    1.15 
  13  -9   0   10.98    1.30 
 -13  -9   0    9.43    1.89 
 -13  -9   0   12.45    2.07 
 -13  -9   0   11.29    1.88 
 -13  -9   0    6.39    1.47 
 -13   9   0    6.52    1.59 
  13   9   0    7.85    1.57 
 -13   9   0    7.26    1.70 
  13   9   0    8.72    1.72 
 -13   9   0    9.72    1.45 
 -13   9   0   10.08    1.45 
 -13   9   0    7.78    1.29 
  13   9   0    8.69    1.38 
 -13   9   0   10.51    1.36 
  13   9   0    9.09    1.50 
 -14  -9   0    1.41    2.31 
 -14  -9   0    0.34    1.25 
 -14  -9   0   -0.99    1.52 
  14  -9   0   -0.77    0.61 
 -14  -9   0   -0.19    1.03 
 -14   9   0    0.56    0.91 
 -14   9   0   -1.32    0.63 
  14   9   0    0.50    1.08 
  14   9   0    1.59    1.08 
  14   9   0   -0.31    0.91 
 -14   9   0    2.75    1.40 
   0 -10   0    0.93    0.79 
   0 -10   0    1.61    0.75 
   0 -10   0    1.46    0.52 
   0 -10   0    1.44    0.67 
   0 -10   0    1.58    0.97 
   0 -10   0    3.44    0.83 
   0  10   0    1.36    0.77 
   0  10   0    1.77    0.85 
   0  10   0    1.49    0.79 
   0  10   0    0.42    0.77 
   0  10   0    2.32    0.53 
   0  10   0    2.58    0.90 
   1 -10   0    6.09    0.90 
  -1 -10   0    7.22    0.97 
  -1 -10   0    3.77    1.05 
   1 -10   0    6.43    1.02 
   1 -10   0    4.53    0.72 
  -1 -10   0    5.39    0.71 
   1 -10   0    5.86    0.71 
  -1 -10   0    5.18    1.01 
  -1 -10   0    4.92    0.90 
   1 -10   0    4.81    0.95 
  -1 -10   0    6.23    1.02 
  -1  10   0    5.84    0.66 
  -1  10   0    6.04    1.01 
  -1  10   0    4.73    0.90 
   1  10   0    5.15    1.02 
   1  10   0    7.09    1.05 
  -1  10   0    5.07    1.05 
   1  10   0    3.88    0.95 
  -1  10   0    5.29    1.02 
   1  10   0    5.09    1.00 
  -1  10   0    6.62    1.09 
   1  10   0    4.24    0.99 
  -2 -10   0    6.91    1.07 
   2 -10   0    5.46    0.86 
   2 -10   0    7.65    0.78 
   2 -10   0    7.64    1.06 
   2 -10   0    6.86    0.96 
  -2 -10   0    6.59    0.99 
  -2 -10   0    5.48    1.00 
  -2 -10   0    5.55    1.00 
   2 -10   0    6.55    0.76 
  -2 -10   0    5.42    1.10 
   2 -10   0    5.80    0.94 
  -2 -10   0    6.93    1.02 
  -2 -10   0    8.08    0.86 
   2  10   0    6.01    1.09 
   2  10   0    7.02    1.12 
  -2  10   0    7.89    1.08 
  -2  10   0    7.21    1.08 
   2  10   0    7.27    1.10 
  -2  10   0    6.37    1.11 
  -2  10   0    7.19    1.13 
   2  10   0    6.94    1.13 
  -2  10   0    6.71    1.05 
   2  10   0    6.44    1.12 
  -2  10   0    8.36    0.78 
   3 -10   0    8.62    0.96 
   3 -10   0    8.84    1.11 
  -3 -10   0    9.86    1.18 
   3 -10   0    9.50    0.97 
   3 -10   0    8.79    0.78 
  -3 -10   0    9.71    1.25 
  -3 -10   0    8.31    1.19 
  -3 -10   0    8.01    0.93 
  -3 -10   0   10.39    1.26 
   3 -10   0    8.98    1.10 
  -3 -10   0    9.42    1.31 
  -3 -10   0    7.07    1.17 
  -3  10   0    6.95    1.03 
  -3  10   0    8.21    1.02 
  -3  10   0    9.44    0.88 
  -3  10   0    7.54    1.22 
   3  10   0    8.85    1.24 
  -3  10   0    7.66    1.03 
   3  10   0    8.82    1.23 
   3  10   0    7.83    1.20 
   3  10   0    9.35    1.26 
   3  10   0    7.68    1.23 
  -4 -10   0    2.28    1.00 
  -4 -10   0    2.75    0.98 
  -4 -10   0    1.53    1.70 
   4 -10   0    2.34    0.66 
  -4 -10   0    2.37    0.95 
   4 -10   0    2.14    0.38 
   4 -10   0    1.72    0.66 
   4 -10   0    1.99    0.76 
  -4 -10   0    2.82    0.98 
  -4 -10   0    1.75    0.71 
   4 -10   0    2.60    0.81 
  -4 -10   0    2.86    1.07 
   4  10   0    1.05    0.87 
  -4  10   0    1.30    0.79 
   4  10   0    2.10    0.96 
  -4  10   0    1.67    0.93 
  -4  10   0    2.37    0.66 
  -4  10   0    2.56    0.85 
  -4  10   0    2.78    0.87 
  -4  10   0    4.84    0.96 
   4  10   0    1.88    0.96 
   4  10   0    1.27    0.89 
   4  10   0    3.55    1.66 
  -5 -10   0    3.91    1.10 
   5 -10   0    5.11    0.92 
   5 -10   0    6.01    0.80 
   5 -10   0    6.22    0.81 
  -5 -10   0    6.11    1.14 
  -5 -10   0    4.47    1.12 
  -5 -10   0    8.20    1.31 
  -5 -10   0    4.53    0.90 
  -5 -10   0    4.67    1.10 
  -5 -10   0    5.27    1.20 
   5 -10   0    6.13    0.90 
  -5  10   0    5.83    1.05 
  -5  10   0    5.18    1.19 
  -5  10   0    3.86    0.81 
  -5  10   0    6.08    1.05 
   5  10   0    5.13    1.16 
   5  10   0    6.99    1.47 
   5  10   0    4.67    1.02 
   5  10   0    6.94    1.30 
   6 -10   0   14.04    1.35 
   6 -10   0   15.59    1.10 
  -6 -10   0   15.97    1.77 
  -6 -10   0   14.15    1.53 
  -6 -10   0   18.07    1.63 
  -6 -10   0   15.86    1.67 
  -6 -10   0   14.32    1.64 
   6 -10   0   17.08    1.16 
  -6 -10   0   19.51    1.81 
  -6 -10   0   15.91    1.79 
  -6  10   0   16.04    1.47 
  -6  10   0   13.68    1.67 
  -6  10   0   17.11    1.43 
   6  10   0   13.57    1.44 
  -6  10   0   16.50    1.45 
   6  10   0   13.77    1.62 
   6  10   0   13.67    1.60 
   6  10   0   14.63    1.62 
  -6  10   0   14.14    1.39 
   6  10   0   14.67    1.58 
  -6  10   0   13.78    1.42 
  -7 -10   0   58.27    2.77 
  -7 -10   0   55.74    2.86 
  -7 -10   0   57.93    3.17 
  -7 -10   0   57.12    2.96 
   7 -10   0   52.65    2.40 
  -7 -10   0   59.37    2.83 
   7 -10   0   56.60    2.00 
   7 -10   0   56.48    2.48 
  -7 -10   0   51.01    2.77 
  -7 -10   0   62.33    3.02 
   7 -10   0   58.06    2.01 
  -7  10   0   60.24    2.70 
   7  10   0   54.36    2.92 
   7  10   0   58.10    2.77 
  -7  10   0   54.57    2.56 
   7  10   0   60.27    2.91 
  -7  10   0   55.75    2.59 
   7  10   0   59.16    3.01 
  -7  10   0   54.88    2.57 
  -7  10   0   57.22    3.14 
   7  10   0   55.52    2.78 
  -7  10   0   54.47    2.55 
  -8 -10   0   18.31    1.88 
  -8 -10   0   17.81    1.92 
  -8 -10   0   17.97    2.01 
   8 -10   0   17.40    0.97 
   8 -10   0   17.01    0.96 
  -8 -10   0   17.49    1.92 
  -8 -10   0   22.73    2.05 
  -8 -10   0   21.22    2.05 
   8 -10   0   18.95    1.63 
   8 -10   0   19.64    1.60 
  -8 -10   0   17.82    1.81 
  -8  10   0   16.84    1.60 
   8  10   0   19.84    1.87 
   8  10   0   17.48    1.93 
  -8  10   0   20.16    1.68 
   8  10   0   17.49    1.73 
  -8  10   0   20.04    2.06 
   8  10   0   17.60    1.87 
  -8  10   0   19.74    1.70 
   8  10   0   19.15    1.88 
  -8  10   0   18.96    1.64 
  -8  10   0   17.51    1.63 
  -9 -10   0   -0.12    1.17 
  -9 -10   0   -0.21    1.11 
  -9 -10   0   -0.44    1.00 
   9 -10   0    0.76    0.79 
   9 -10   0    0.10    0.95 
   9 -10   0    0.48    0.72 
  -9 -10   0   -0.67    0.97 
  -9 -10   0    0.58    1.08 
  -9 -10   0    0.02    0.94 
   9  10   0    0.10    0.87 
  -9  10   0   -0.39    0.82 
   9  10   0   -0.23    0.88 
   9  10   0    0.19    0.92 
  -9  10   0   -0.89    0.84 
  -9  10   0   -0.62    0.72 
   9  10   0    0.47    1.05 
   9  10   0    0.61    0.97 
  -9  10   0   -0.59    0.70 
   9  10   0    0.83    1.25 
  -9  10   0    1.25    1.18 
  -9  10   0    0.26    0.80 
  10 -10   0   11.65    1.35 
 -10 -10   0   11.23    1.76 
  10 -10   0   10.79    1.27 
 -10 -10   0    9.69    1.80 
 -10 -10   0   10.98    1.63 
  10 -10   0   10.78    1.61 
 -10 -10   0   11.73    1.62 
 -10 -10   0   13.10    2.68 
 -10 -10   0   13.20    1.92 
 -10 -10   0   11.69    1.81 
  10  10   0   11.32    1.72 
 -10  10   0   12.14    1.49 
 -10  10   0   13.30    1.52 
  10  10   0   11.50    1.54 
  10  10   0   12.41    1.87 
  10  10   0   11.92    1.56 
  10  10   0   10.48    1.53 
  10  10   0   11.52    1.72 
 -10  10   0   10.04    1.75 
 -10  10   0   10.35    1.36 
 -10  10   0   11.85    1.44 
 -10  10   0   10.55    1.47 
 -11 -10   0   -0.31    1.01 
 -11 -10   0    0.24    1.18 
 -11 -10   0    0.61    1.13 
  11 -10   0   -1.20    0.59 
 -11 -10   0   -0.10    0.97 
 -11 -10   0   -1.38    1.10 
  11  10   0   -0.23    1.13 
 -11  10   0    0.37    1.15 
 -11  10   0   -1.40    0.72 
  11  10   0    1.87    1.75 
 -11  10   0    0.73    0.83 
  11  10   0    0.47    1.04 
  11  10   0   -0.68    0.88 
 -11  10   0    1.36    0.89 
 -11  10   0   -0.35    0.69 
 -11  10   0   -0.44    1.05 
  11  10   0    1.87    0.99 
 -12 -10   0    6.02    1.66 
  12 -10   0    3.77    0.91 
 -12 -10   0    6.79    1.69 
 -12 -10   0    5.16    1.38 
 -12 -10   0    5.91    1.45 
 -12 -10   0    2.97    1.24 
 -12  10   0    7.89    1.27 
  12  10   0    4.26    1.23 
 -12  10   0    3.91    1.21 
 -12  10   0    2.01    0.94 
  12  10   0    6.66    1.66 
 -12  10   0    4.16    1.08 
 -12  10   0    3.61    1.49 
 -12  10   0    5.32    1.42 
  12  10   0    5.58    1.39 
 -12  10   0    4.59    1.47 
  12  10   0    4.47    1.27 
 -13 -10   0    0.19    1.36 
 -13 -10   0    1.80    1.18 
 -13 -10   0   -0.10    0.93 
  13 -10   0   -0.17    0.69 
 -13 -10   0    1.79    1.39 
 -13 -10   0   -1.05    1.04 
  13  10   0   -0.44    1.01 
 -13  10   0    0.33    0.81 
  13  10   0    0.21    1.02 
  13  10   0    0.12    0.92 
 -13  10   0    0.58    0.87 
 -13  10   0   -1.58    0.83 
 -13  10   0    0.35    0.78 
 -13  10   0   -0.32    1.11 
  13  10   0    1.14    0.87 
 -14 -10   0   -0.07    0.96 
 -14 -10   0   -0.69    1.05 
 -14 -10   0    1.77    2.27 
 -14 -10   0    0.48    1.51 
  14 -10   0   -0.28    0.62 
 -14 -10   0    1.14    1.41 
 -14  10   0    0.03    0.71 
 -14  10   0   -0.17    0.84 
 -14  10   0   -0.15    0.78 
 -14  10   0    0.00    1.06 
 -14  10   0   -0.46    1.74 
  14  10   0    2.01    1.14 
  14  10   0   -0.80    0.81 
   0 -11   0    0.71    0.82 
   0 -11   0   -0.68    0.63 
   0 -11   0   -0.50    0.64 
   0 -11   0    0.69    0.83 
   0 -11   0   -0.59    0.44 
   0 -11   0   -0.12    0.63 
   0  11   0   -0.16    0.43 
   0  11   0    0.16    0.81 
   0  11   0   -0.41    0.73 
   0  11   0    1.37    0.80 
   0  11   0    0.17    0.71 
   0  11   0    0.04    0.81 
   1 -11   0   76.90    2.91 
   1 -11   0   76.29    2.99 
   1 -11   0   79.39    2.56 
  -1 -11   0   76.76    2.96 
  -1 -11   0   77.17    2.59 
   1 -11   0   69.84    2.81 
  -1 -11   0   76.96    3.09 
   1 -11   0   75.64    2.99 
   1 -11   0   76.90    2.73 
  -1 -11   0   75.18    2.99 
  -1 -11   0   83.80    3.23 
  -1 -11   0   77.93    3.05 
  -1  11   0   77.84    3.14 
  -1  11   0   74.90    3.21 
  -1  11   0   76.23    3.06 
  -1  11   0   77.77    2.52 
   1  11   0   78.06    3.09 
   1  11   0   78.71    3.13 
  -1  11   0   83.83    3.08 
   1  11   0   79.38    3.20 
   1  11   0   79.99    3.15 
  -1  11   0   75.25    3.07 
  -1  11   0   78.41    3.22 
   1  11   0   75.02    3.19 
   2 -11   0   21.88    1.55 
  -2 -11   0   23.73    1.83 
   2 -11   0   25.03    1.71 
  -2 -11   0   23.58    1.94 
   2 -11   0   22.06    1.48 
  -2 -11   0   23.95    1.73 
  -2 -11   0   22.56    1.72 
  -2 -11   0   25.86    1.41 
  -2 -11   0   27.70    1.82 
   2 -11   0   21.09    1.47 
   2 -11   0   23.01    1.29 
   2 -11   0   21.59    1.30 
  -2 -11   0   21.57    1.69 
   2  11   0   22.09    1.77 
   2  11   0   25.81    1.94 
  -2  11   0   21.60    1.69 
   2  11   0   23.94    1.69 
  -2  11   0   23.33    1.58 
  -2  11   0   22.49    1.22 
  -2  11   0   24.46    1.72 
  -2  11   0   22.92    1.83 
  -2  11   0   24.23    1.93 
   2  11   0   25.03    1.85 
  -2  11   0   21.88    1.72 
   2  11   0   23.16    1.87 
  -3 -11   0   -0.56    0.80 
  -3 -11   0   -0.83    0.78 
   3 -11   0    0.65    0.48 
   3 -11   0   -0.97    0.65 
  -3 -11   0    0.21    0.86 
   3 -11   0   -0.30    0.62 
   3 -11   0    0.45    0.76 
  -3 -11   0    0.02    0.80 
  -3 -11   0    0.16    0.83 
  -3 -11   0   -0.77    0.75 
  -3 -11   0    1.17    0.64 
  -3  11   0    0.51    0.78 
   3  11   0    0.34    0.86 
   3  11   0    0.02    0.86 
   3  11   0    0.44    0.82 
  -3  11   0    0.16    0.79 
   3  11   0    0.44    0.88 
  -3  11   0    0.97    0.91 
  -3  11   0    0.27    0.48 
  -3  11   0    0.77    0.79 
  -3  11   0    0.20    0.73 
   3  11   0   -0.03    0.86 
  -4 -11   0    1.69    1.01 
  -4 -11   0    0.43    0.78 
   4 -11   0    0.99    0.66 
   4 -11   0    0.50    0.67 
   4 -11   0   -0.23    0.70 
   4 -11   0    1.07    0.40 
  -4 -11   0   -0.03    0.96 
  -4 -11   0    0.36    0.88 
   4 -11   0    0.26    0.64 
  -4 -11   0   -0.32    0.95 
  -4 -11   0    1.26    0.73 
  -4 -11   0   -0.05    0.86 
   4  11   0    0.21    0.90 
  -4  11   0   -0.15    0.53 
   4  11   0    1.37    0.88 
   4  11   0   -0.74    0.80 
  -4  11   0    0.63    0.78 
  -4  11   0    0.56    0.78 
  -4  11   0   -0.08    0.86 
   4  11   0    0.76    0.91 
  -4  11   0    0.46    0.80 
  -4  11   0    1.84    0.83 
   4  11   0    1.45    0.97 
  -5 -11   0    0.59    0.99 
   5 -11   0    1.63    0.72 
   5 -11   0    1.13    0.81 
   5 -11   0    1.44    0.67 
  -5 -11   0    1.19    0.91 
   5 -11   0    1.92    0.68 
  -5 -11   0    2.77    1.19 
  -5 -11   0    1.50    0.96 
  -5 -11   0    0.09    0.71 
  -5 -11   0   -0.22    1.03 
  -5 -11   0   -0.02    0.98 
  -5  11   0    0.98    0.79 
   5  11   0    0.59    1.03 
  -5  11   0    1.14    1.00 
   5  11   0    0.28    0.96 
  -5  11   0    1.96    0.87 
  -5  11   0    0.99    0.87 
   5  11   0    0.59    0.96 
   5  11   0    2.25    1.05 
  -5  11   0    0.10    0.63 
  -5  11   0    1.56    0.91 
   5  11   0    1.03    1.13 
  -6 -11   0    0.17    0.96 
   6 -11   0    0.52    0.58 
   6 -11   0    2.10    0.86 
  -6 -11   0    1.90    1.22 
  -6 -11   0    0.41    0.83 
  -6 -11   0    2.13    1.00 
  -6 -11   0    1.04    1.06 
  -6 -11   0    1.11    1.06 
   6 -11   0    1.75    0.65 
  -6 -11   0    0.50    1.03 
  -6  11   0    1.51    1.12 
   6  11   0    1.55    1.03 
   6  11   0    0.64    0.86 
  -6  11   0    0.72    0.88 
   6  11   0    0.70    0.93 
  -6  11   0    1.23    0.91 
   6  11   0    2.43    1.27 
  -6  11   0    1.25    0.92 
  -6  11   0    1.77    0.80 
   6  11   0    0.62    1.04 
   6  11   0    0.90    0.99 
  -7 -11   0    0.14    1.01 
  -7 -11   0    1.08    0.90 
  -7 -11   0    1.56    1.13 
   7 -11   0    0.31    0.83 
   7 -11   0    1.14    0.57 
  -7 -11   0   -0.12    0.89 
  -7 -11   0   -0.64    1.02 
  -7 -11   0   -0.85    1.02 
  -7 -11   0   -0.11    0.94 
   7 -11   0    0.41    0.78 
   7 -11   0    1.17    0.56 
   7  11   0    1.10    1.11 
  -7  11   0    1.67    0.93 
   7  11   0    0.31    1.13 
   7  11   0    2.11    1.13 
  -7  11   0    0.61    0.88 
  -7  11   0    0.70    0.81 
  -7  11   0    1.80    0.89 
   7  11   0    0.58    0.88 
  -7  11   0    0.74    0.77 
  -7  11   0    1.89    1.13 
   7  11   0    0.08    0.94 
   7  11   0    0.13    0.99 
  -8 -11   0    3.06    1.25 
  -8 -11   0    2.89    1.23 
  -8 -11   0    0.93    0.93 
   8 -11   0    1.91    0.48 
   8 -11   0    1.35    0.91 
   8 -11   0    2.06    0.51 
  -8 -11   0    4.38    2.09 
  -8 -11   0    0.71    1.74 
  -8 -11   0    2.35    1.22 
  -8 -11   0    0.61    1.17 
   8  11   0    2.49    1.12 
   8  11   0    1.31    1.01 
  -8  11   0    2.72    0.93 
   8  11   0    1.73    1.02 
  -8  11   0    1.79    1.20 
   8  11   0    2.57    1.14 
   8  11   0    2.86    1.75 
  -8  11   0    2.82    0.96 
  -8  11   0    2.00    0.99 
   8  11   0    2.22    1.18 
  -8  11   0    3.63    1.04 
  -8  11   0    2.18    0.95 
  -9 -11   0    1.16    1.10 
  -9 -11   0    1.54    1.03 
   9 -11   0    0.40    0.79 
  -9 -11   0    1.62    1.20 
  -9 -11   0    0.62    1.23 
  -9 -11   0    0.71    1.22 
  -9 -11   0   -0.19    0.97 
   9 -11   0    1.12    0.76 
   9  11   0    2.03    1.21 
   9  11   0    0.76    0.97 
   9  11   0    0.61    0.99 
  -9  11   0   -0.05    0.74 
   9  11   0    0.41    1.05 
   9  11   0    0.05    0.96 
  -9  11   0    0.87    1.15 
  -9  11   0    1.34    0.97 
   9  11   0   -0.70    1.00 
  -9  11   0    0.78    0.82 
  -9  11   0   -0.62    0.77 
  -9  11   0    2.72    1.00 
 -10 -11   0    0.66    1.07 
  10 -11   0   -0.21    0.69 
 -10 -11   0    0.87    1.30 
 -10 -11   0   -0.33    1.13 
 -10 -11   0    1.15    1.08 
  10  11   0   -0.42    1.05 
 -10  11   0    1.06    1.19 
 -10  11   0    1.32    0.91 
  10  11   0    0.52    0.99 
  10  11   0    0.57    1.08 
 -10  11   0    0.16    0.85 
  10  11   0    0.98    0.97 
 -10  11   0   -0.09    0.75 
  10  11   0    2.02    1.72 
 -10  11   0   -0.16    0.83 
 -10  11   0    1.55    0.87 
 -11 -11   0   -1.09    0.95 
 -11 -11   0    0.25    1.19 
 -11 -11   0   -0.96    1.00 
  11 -11   0    0.17    0.66 
 -11 -11   0    0.56    1.01 
 -11 -11   0   -0.28    1.19 
  11  11   0    0.72    1.14 
 -11  11   0    0.92    1.01 
 -11  11   0   -0.24    1.12 
 -11  11   0    0.68    0.87 
  11  11   0    2.03    1.11 
  11  11   0    0.12    0.91 
 -11  11   0   -0.38    0.78 
  11  11   0    1.91    1.13 
 -11  11   0   -1.84    0.70 
 -11  11   0   -0.08    0.74 
 -12 -11   0    2.84    1.27 
 -12 -11   0    0.11    1.25 
 -12 -11   0    3.45    1.29 
 -12 -11   0    1.50    1.09 
 -12 -11   0    0.22    1.25 
  12 -11   0    0.54    0.72 
  12  11   0    0.53    1.17 
  12  11   0    0.58    1.10 
 -12  11   0    3.73    1.16 
 -12  11   0    1.72    0.92 
 -12  11   0    0.54    1.12 
 -12  11   0   -0.05    0.81 
  12  11   0    0.91    1.21 
 -12  11   0    0.71    0.80 
  12  11   0    0.81    1.03 
 -12  11   0    0.14    1.17 
 -12  11   0    0.49    0.83 
  13 -11   0   -0.44    0.65 
 -13 -11   0    1.83    1.23 
 -13 -11   0   -0.17    1.32 
 -13 -11   0   -0.70    1.22 
 -13 -11   0    1.55    1.17 
 -13 -11   0   -0.56    1.07 
 -13  11   0    0.79    0.91 
  13  11   0    1.69    1.74 
 -13  11   0   -0.07    0.84 
 -13  11   0    0.66    1.27 
 -13  11   0   -0.98    0.98 
 -13  11   0   -0.49    0.73 
  13  11   0    0.45    1.06 
  13  11   0   -0.24    0.97 
   0 -12   0  105.03    3.79 
   0 -12   0  112.27    3.71 
   0 -12   0  104.57    3.88 
   0 -12   0  104.96    3.32 
   0 -12   0  107.63    3.96 
   0 -12   0  102.93    3.76 
   0  12   0  108.89    4.00 
   0  12   0  109.25    3.99 
   0  12   0  112.31    3.99 
   0  12   0  108.07    3.32 
   0  12   0  105.42    4.11 
   0  12   0  111.18    3.99 
  -1 -12   0   93.13    3.43 
  -1 -12   0   95.12    3.65 
   1 -12   0   89.77    3.39 
  -1 -12   0   91.15    3.58 
  -1 -12   0   90.19    3.51 
   1 -12   0   92.56    2.97 
   1 -12   0   87.60    3.50 
   1 -12   0   92.07    3.54 
  -1 -12   0   94.84    3.49 
   1 -12   0   92.19    3.20 
   1 -12   0   90.98    3.36 
  -1 -12   0   90.76    3.00 
   1  12   0   89.63    3.59 
   1  12   0   91.87    3.63 
  -1  12   0   92.07    3.58 
  -1  12   0   95.17    3.58 
   1  12   0   90.74    3.62 
  -1  12   0   94.34    3.81 
  -1  12   0   93.17    2.94 
  -1  12   0   93.20    3.71 
   1  12   0   91.37    3.55 
   1  12   0   92.06    3.76 
  -1  12   0   98.33    3.65 
  -1  12   0   96.38    3.60 
  -2 -12   0  100.44    3.85 
   2 -12   0   96.20    3.60 
  -2 -12   0  103.88    3.73 
  -2 -12   0   97.70    3.86 
  -2 -12   0  102.62    3.73 
  -2 -12   0   94.16    3.66 
   2 -12   0  100.42    3.69 
   2 -12   0   95.97    3.20 
   2 -12   0   98.39    3.49 
  -2 -12   0  104.00    3.28 
   2 -12   0   97.34    3.12 
  -2  12   0   96.84    3.69 
  -2  12   0   98.49    3.10 
   2  12   0   98.35    3.98 
  -2  12   0  105.64    4.02 
   2  12   0   96.79    3.75 
  -2  12   0   93.43    3.90 
   2  12   0   90.79    3.81 
   2  12   0  101.04    3.86 
  -2  12   0   94.12    3.68 
   2  12   0  104.94    3.86 
  -2  12   0   94.98    3.61 
  -2  12   0   98.74    3.75 
  -3 -12   0   82.44    3.48 
   3 -12   0   87.28    3.38 
   3 -12   0   92.93    3.41 
  -3 -12   0   86.24    3.51 
  -3 -12   0   84.05    3.47 
  -3 -12   0   88.38    3.63 
   3 -12   0   90.21    3.16 
  -3 -12   0   84.87    3.04 
   3 -12   0   84.39    2.78 
   3 -12   0   86.05    3.11 
  -3 -12   0   76.99    4.11 
  -3 -12   0   83.74    3.69 
   3  12   0   85.79    3.59 
   3  12   0   93.07    3.80 
  -3  12   0   82.96    3.37 
   3  12   0   88.78    3.61 
  -3  12   0   89.39    3.79 
  -3  12   0   82.80    3.37 
  -3  12   0   87.65    3.41 
   3  12   0   90.94    3.66 
  -3  12   0   86.67    2.88 
   3  12   0   89.13    3.63 
  -3  12   0   87.38    3.72 
  -3  12   0   87.71    3.48 
  -4 -12   0   44.16    2.69 
  -4 -12   0   46.78    2.17 
  -4 -12   0   45.19    2.52 
  -4 -12   0   47.02    2.60 
  -4 -12   0   38.51    2.41 
   4 -12   0   41.89    2.02 
   4 -12   0   45.37    1.61 
   4 -12   0   40.05    2.20 
   4 -12   0   45.70    2.06 
   4 -12   0   43.08    2.29 
  -4 -12   0   43.70    2.67 
  -4 -12   0   46.37    2.60 
  -4  12   0   45.06    2.72 
   4  12   0   49.42    2.64 
  -4  12   0   40.31    2.31 
   4  12   0   44.75    2.62 
  -4  12   0   42.08    2.30 
   4  12   0   42.99    3.15 
  -4  12   0   45.58    2.43 
   4  12   0   43.52    2.53 
   4  12   0   38.90    2.61 
  -4  12   0   40.64    1.89 
  -4  12   0   46.95    2.38 
  -5 -12   0   88.90    3.82 
  -5 -12   0   84.71    3.72 
   5 -12   0   82.25    3.32 
   5 -12   0   83.47    3.41 
   5 -12   0   84.63    3.31 
   5 -12   0   89.33    2.31 
  -5 -12   0   87.99    3.85 
  -5 -12   0   80.62    3.56 
  -5 -12   0   90.54    3.72 
   5 -12   0   88.00    3.00 
  -5 -12   0   87.20    3.30 
  -5 -12   0   86.29    3.62 
   5  12   0   90.82    3.66 
  -5  12   0   89.73    3.49 
  -5  12   0   85.11    3.05 
  -5  12   0   83.23    3.39 
   5  12   0   85.19    3.78 
  -5  12   0   86.47    3.43 
   5  12   0   84.69    3.58 
   5  12   0   88.55    3.78 
  -5  12   0   86.50    3.92 
   5  12   0   84.21    3.69 
  -5  12   0   82.64    3.44 
   6 -12   0   22.69    1.41 
  -6 -12   0   21.37    2.06 
  -6 -12   0   24.28    2.09 
  -6 -12   0   24.91    1.85 
  -6 -12   0   24.94    2.24 
  -6 -12   0   21.61    2.06 
   6 -12   0   21.04    1.36 
  -6 -12   0   24.79    2.25 
   6 -12   0   25.78    1.80 
  -6 -12   0   22.94    2.29 
  -6  12   0   24.36    2.00 
   6  12   0   23.47    1.99 
   6  12   0   22.41    2.08 
  -6  12   0   23.33    1.85 
  -6  12   0   22.18    1.63 
  -6  12   0   28.96    2.41 
  -6  12   0   22.18    2.06 
   6  12   0   23.22    2.06 
   6  12   0   24.94    2.24 
   6  12   0   26.88    2.15 
   6  12   0   24.39    2.10 
  -6  12   0   23.10    1.86 
  -7 -12   0    3.48    1.34 
  -7 -12   0    5.79    1.20 
   7 -12   0    5.24    0.75 
  -7 -12   0    3.77    1.18 
  -7 -12   0    5.81    1.44 
  -7 -12   0    6.12    1.40 
  -7 -12   0    4.26    2.37 
   7 -12   0    5.09    0.72 
   7  12   0    5.99    1.42 
   7  12   0    5.01    1.29 
   7  12   0    5.41    1.37 
  -7  12   0    4.65    1.05 
  -7  12   0    4.61    0.98 
   7  12   0    4.83    1.23 
  -7  12   0    6.34    1.20 
  -7  12   0    5.65    1.12 
   7  12   0    5.84    1.34 
   7  12   0    3.68    1.22 
  -7  12   0    4.74    1.15 
  -7  12   0    4.16    1.35 
  -8 -12   0    6.76    2.79 
  -8 -12   0    7.15    1.53 
   8 -12   0    8.24    0.76 
   8 -12   0    8.30    0.76 
   8 -12   0    8.62    1.77 
  -8 -12   0    7.48    1.55 
  -8 -12   0    7.49    1.51 
  -8 -12   0    8.68    1.55 
  -8 -12   0    8.66    1.35 
   8 -12   0    7.83    1.22 
  -8 -12   0    8.59    1.63 
  -8  12   0    7.69    1.19 
   8  12   0    9.29    1.73 
   8  12   0    8.44    1.53 
  -8  12   0    7.32    1.22 
  -8  12   0    6.29    1.21 
   8  12   0    6.30    1.39 
   8  12   0    7.37    1.52 
  -8  12   0    7.84    1.30 
  -8  12   0    8.20    1.69 
   8  12   0   10.07    1.49 
  -8  12   0   11.24    1.42 
   9 -12   0    6.56    1.25 
  -9 -12   0    3.07    1.27 
  -9 -12   0    7.14    1.62 
   9 -12   0    5.18    1.00 
  -9 -12   0    5.39    1.36 
  -9 -12   0    3.63    1.90 
  -9 -12   0    5.30    2.10 
  -9 -12   0    5.10    1.54 
   9  12   0    7.99    2.30 
  -9  12   0    1.95    0.96 
  -9  12   0    4.33    1.07 
   9  12   0    5.21    1.43 
   9  12   0    4.14    1.24 
  -9  12   0    3.24    1.44 
   9  12   0    5.78    1.56 
   9  12   0    6.50    1.72 
  -9  12   0    5.68    1.18 
  -9  12   0    5.21    1.12 
  -9  12   0    3.60    1.09 
   9  12   0    7.55    1.44 
 -10 -12   0    8.28    1.61 
 -10 -12   0   10.59    1.86 
 -10 -12   0    6.96    1.69 
 -10 -12   0    3.44    1.36 
  10 -12   0    5.76    1.09 
 -10 -12   0    5.82    1.35 
  10  12   0    7.46    1.40 
  10  12   0    6.58    1.62 
 -10  12   0    6.29    1.23 
  10  12   0    6.53    1.43 
 -10  12   0    5.76    1.54 
  10  12   0    8.92    1.56 
 -10  12   0    5.43    1.18 
  10  12   0    7.48    1.43 
 -10  12   0    7.14    1.26 
 -10  12   0    7.52    1.25 
  11 -12   0    3.87    0.95 
 -11 -12   0    2.60    1.45 
 -11 -12   0    3.17    1.41 
 -11 -12   0    3.56    1.32 
 -11 -12   0    3.98    1.44 
 -11 -12   0    3.41    1.28 
 -11  12   0    3.20    1.01 
 -11  12   0    0.75    0.85 
  11  12   0    2.03    1.40 
 -11  12   0    0.80    0.97 
 -11  12   0   -0.55    0.78 
  11  12   0    3.62    1.25 
  11  12   0    1.86    1.24 
 -11  12   0    2.22    1.33 
 -12 -12   0   10.11    1.76 
  12 -12   0    6.96    1.08 
 -12 -12   0    8.25    1.91 
 -12 -12   0    9.70    2.04 
 -12 -12   0    9.07    1.59 
 -12 -12   0    9.73    1.80 
 -12  12   0    9.43    1.88 
 -12  12   0    7.70    1.31 
  12  12   0   10.15    1.84 
 -12  12   0    7.43    1.69 
 -12  12   0    6.59    1.68 
 -12  12   0    6.24    1.21 
  12  12   0    8.09    1.56 
  12  12   0    8.05    1.41 
 -12  12   0    7.91    1.39 
 -13 -12   0   -0.06    1.35 
 -13 -12   0   -0.52    1.15 
 -13 -12   0    1.44    1.18 
 -13 -12   0   -0.60    1.02 
  13 -12   0   -0.23    0.64 
 -13 -12   0   -0.14    1.14 
  13  12   0    0.27    1.16 
 -13  12   0   -0.79    0.98 
 -13  12   0    0.28    0.91 
  13  12   0   -0.22    1.01 
 -13  12   0    1.07    0.87 
 -13  12   0    1.82    1.35 
 -13  12   0    0.98    0.89 
   0 -13   0    1.02    0.84 
   0 -13   0   -0.66    0.81 
   0 -13   0    1.04    0.90 
   0 -13   0    0.39    0.76 
   0 -13   0    0.29    0.58 
   0 -13   0    1.83    1.01 
   0  13   0   -0.16    0.99 
   0  13   0    2.31    1.02 
   0  13   0    0.93    0.92 
   0  13   0    1.14    0.99 
   0  13   0    0.24    0.52 
   0  13   0    0.37    0.92 
  -1 -13   0    0.28    0.88 
  -1 -13   0    0.28    0.95 
   1 -13   0    1.70    0.97 
   1 -13   0    0.83    0.73 
   1 -13   0    1.20    0.86 
   1 -13   0    1.80    0.98 
  -1 -13   0    1.29    0.91 
   1 -13   0    0.13    0.59 
  -1 -13   0    0.93    0.63 
  -1 -13   0    0.15    0.88 
  -1 -13   0    0.95    0.89 
   1 -13   0    0.42    0.80 
   1  13   0    0.69    0.98 
  -1  13   0    0.98    1.04 
   1  13   0   -0.82    0.96 
  -1  13   0    0.40    0.98 
  -1  13   0    1.04    0.56 
   1  13   0    2.04    1.01 
   1  13   0   -0.14    0.87 
  -1  13   0    1.53    0.97 
  -1  13   0    0.21    0.99 
   1  13   0    0.16    0.92 
  -1  13   0    1.10    1.12 
  -1  13   0    1.55    0.94 
  -2 -13   0   47.58    2.51 
  -2 -13   0   47.41    2.66 
   2 -13   0   46.57    2.06 
  -2 -13   0   46.27    2.47 
   2 -13   0   47.01    2.40 
  -2 -13   0   47.63    2.71 
  -2 -13   0   47.64    2.57 
  -2 -13   0   45.79    2.04 
   2 -13   0   48.36    2.52 
   2 -13   0   44.33    2.26 
   2 -13   0   49.09    2.35 
   2 -13   0   46.82    1.94 
  -2  13   0   44.23    2.46 
  -2  13   0   47.79    1.91 
   2  13   0   46.22    2.70 
  -2  13   0   46.77    2.77 
   2  13   0   42.98    2.55 
  -2  13   0   44.76    2.41 
   2  13   0   45.13    2.51 
   2  13   0   47.98    2.67 
   2  13   0   42.73    2.66 
  -2  13   0   45.34    2.77 
  -2  13   0   44.52    2.51 
  -2  13   0   49.16    2.52 
  -3 -13   0   60.53    3.14 
   3 -13   0   64.62    2.66 
  -3 -13   0   61.79    3.00 
  -3 -13   0   63.23    3.20 
  -3 -13   0   61.92    3.02 
  -3 -13   0   66.54    3.09 
   3 -13   0   66.07    2.35 
  -3 -13   0   66.16    3.09 
   3 -13   0   65.14    2.92 
  -3 -13   0   67.10    3.14 
   3 -13   0   65.23    2.66 
   3 -13   0   63.22    2.88 
   3  13   0   59.70    3.17 
  -3  13   0   57.29    2.87 
  -3  13   0   68.05    3.09 
  -3  13   0   60.09    2.31 
  -3  13   0   62.82    2.92 
   3  13   0   60.39    3.22 
  -3  13   0   64.08    3.28 
   3  13   0   68.17    3.11 
  -3  13   0   62.54    2.95 
   3  13   0   63.66    3.14 
   3  13   0   57.08    3.04 
  -3  13   0   61.92    3.21 
   4 -13   0  111.77    3.25 
  -4 -13   0  116.46    4.39 
  -4 -13   0  110.29    4.50 
   4 -13   0  107.68    3.90 
  -4 -13   0   99.66    4.26 
  -4 -13   0  109.52    4.28 
   4 -13   0  109.79    4.02 
   4 -13   0  110.32    4.02 
  -4 -13   0  107.89    4.28 
   4 -13   0  112.56    3.72 
  -4 -13   0  107.49    4.21 
  -4 -13   0  117.49    3.85 
   4  13   0  109.28    4.41 
   4  13   0  114.49    4.29 
   4  13   0  112.43    4.36 
  -4  13   0  104.04    3.50 
  -4  13   0  106.31    4.09 
   4  13   0  111.82    4.40 
  -4  13   0  102.47    4.06 
  -4  13   0  111.10    4.52 
  -4  13   0  103.10    4.01 
  -4  13   0  109.09    4.16 
   4  13   0  106.39    4.38 
  -5 -13   0   42.31    2.86 
  -5 -13   0   43.48    2.59 
  -5 -13   0   43.88    2.27 
   5 -13   0   43.13    1.37 
  -5 -13   0   42.95    2.72 
   5 -13   0   44.62    2.01 
  -5 -13   0   40.50    2.56 
  -5 -13   0   43.13    2.73 
  -5 -13   0   41.66    2.65 
   5 -13   0   42.66    2.36 
   5 -13   0   42.29    2.01 
   5 -13   0   42.62    2.30 
   5  13   0   42.86    2.78 
  -5  13   0   40.86    2.36 
   5  13   0   44.97    2.57 
  -5  13   0   45.22    2.52 
   5  13   0   40.38    2.72 
   5  13   0   39.64    2.55 
  -5  13   0   42.49    2.00 
   5  13   0   44.16    2.85 
  -5  13   0   45.05    2.81 
  -5  13   0   42.78    2.40 
  -5  13   0   40.82    2.43 
  -6 -13   0    5.91    1.42 
   6 -13   0    6.79    0.98 
  -6 -13   0    6.44    1.36 
  -6 -13   0    7.09    1.57 
   6 -13   0    6.95    0.89 
   6 -13   0    6.97    1.09 
  -6 -13   0    7.30    1.23 
  -6 -13   0    8.07    1.71 
  -6 -13   0    4.52    1.32 
  -6  13   0    4.05    1.20 
   6  13   0    6.38    1.46 
   6  13   0    6.74    1.43 
  -6  13   0    6.00    1.22 
   6  13   0    7.10    1.28 
  -6  13   0    6.06    1.19 
  -6  13   0    6.86    1.24 
   6  13   0    6.82    1.61 
   6  13   0    5.23    1.42 
  -6  13   0    5.12    1.44 
   6  13   0    6.44    1.43 
  -7 -13   0   20.62    1.86 
   7 -13   0   21.89    1.26 
   7 -13   0   19.07    1.21 
  -7 -13   0   23.19    2.25 
  -7 -13   0   18.19    3.64 
  -7 -13   0   17.19    1.86 
   7 -13   0   21.26    1.76 
  -7 -13   0   20.82    2.20 
  -7 -13   0   21.91    2.21 
  -7 -13   0   19.81    2.52 
   7  13   0   21.57    2.10 
   7  13   0   17.29    1.98 
   7  13   0   19.04    2.03 
   7  13   0   21.29    2.14 
  -7  13   0   20.79    1.87 
   7  13   0   21.98    2.02 
  -7  13   0   19.20    2.07 
   7  13   0   20.18    2.24 
  -7  13   0   21.68    1.85 
  -7  13   0   20.97    1.65 
  -7  13   0   21.51    2.58 
  -7  13   0   19.41    2.11 
   8 -13   0   -0.09    0.79 
  -8 -13   0   -1.51    0.81 
  -8 -13   0    0.88    1.15 
   8 -13   0    0.27    0.40 
  -8 -13   0   -0.83    0.95 
  -8 -13   0    0.18    1.15 
  -8 -13   0   -0.75    1.04 
  -8 -13   0   -0.41    0.91 
  -8 -13   0   -0.64    1.01 
   8 -13   0   -0.26    0.40 
   8  13   0   -0.40    0.91 
  -8  13   0   -0.61    0.72 
   8  13   0    1.69    1.10 
  -8  13   0   -0.12    0.85 
  -8  13   0    0.27    0.84 
  -8  13   0    0.21    1.16 
   8  13   0    1.10    1.16 
   8  13   0   -0.38    1.00 
   8  13   0    1.53    1.06 
  -8  13   0   -0.38    0.85 
   8  13   0   -0.33    1.06 
  -8  13   0   -0.16    0.81 
  -9 -13   0   -0.47    1.05 
  -9 -13   0   -0.06    0.95 
  -9 -13   0   -0.48    1.11 
  -9 -13   0   -0.09    1.00 
   9 -13   0    0.02    0.70 
  -9 -13   0   -0.99    1.23 
   9  13   0    2.31    1.11 
  -9  13   0    2.05    1.28 
   9  13   0   -0.67    1.10 
   9  13   0   -0.07    1.06 
  -9  13   0    0.79    0.88 
  -9  13   0   -0.53    0.84 
   9  13   0    2.48    1.07 
   9  13   0    1.12    1.08 
  -9  13   0   -0.22    0.74 
  -9  13   0   -0.92    0.75 
 -10 -13   0    7.45    1.68 
 -10 -13   0    6.68    1.44 
 -10 -13   0    8.45    1.65 
  10 -13   0    7.23    1.16 
 -10 -13   0    6.22    1.55 
 -10 -13   0    7.60    1.79 
 -10  13   0    5.89    1.24 
 -10  13   0    3.89    1.11 
 -10  13   0    6.60    1.26 
 -10  13   0    8.55    1.37 
 -10  13   0   10.22    1.85 
  10  13   0    6.70    1.49 
  10  13   0    9.44    1.73 
 -11 -13   0    0.02    1.34 
 -11 -13   0    0.64    1.11 
 -11 -13   0   -0.51    1.00 
 -11 -13   0   -0.38    1.24 
 -11 -13   0   -0.70    1.12 
  11 -13   0    0.05    0.70 
 -11  13   0   -0.28    0.85 
 -11  13   0   -1.19    1.22 
  11  13   0    0.80    1.17 
 -11  13   0    0.68    0.90 
 -11  13   0    0.38    1.18 
 -11  13   0    0.60    0.93 
 -11  13   0    0.68    0.85 
  11  13   0   -1.44    1.07 
  11  13   0    1.24    1.02 
 -12 -13   0    2.94    1.45 
 -12 -13   0    4.76    1.65 
  12 -13   0    3.32    0.89 
 -12 -13   0    5.91    2.37 
 -12 -13   0    3.73    1.86 
 -12 -13   0    2.48    1.29 
 -12  13   0    5.11    1.74 
 -12  13   0    3.81    1.11 
 -12  13   0    2.96    1.10 
 -12  13   0    3.87    1.69 
  12  13   0    3.90    1.42 
  12  13   0    3.18    1.25 
   0 -14   0   86.09    2.90 
   0 -14   0   76.92    3.52 
   0 -14   0   87.66    3.34 
   0 -14   0   92.19    3.63 
   0 -14   0   86.90    3.43 
   0  14   0   82.37    3.82 
   0  14   0   81.99    3.62 
   0  14   0   78.31    3.49 
   0  14   0   88.34    3.61 
   0  14   0   81.55    3.55 
  -1 -14   0   71.35    3.25 
  -1 -14   0   76.48    3.20 
  -1 -14   0   72.84    3.19 
  -1 -14   0   71.98    3.24 
   1 -14   0   71.98    3.23 
   1 -14   0   72.09    2.62 
  -1 -14   0   81.04    3.42 
   1 -14   0   76.24    3.09 
   1 -14   0   76.71    3.13 
   1 -14   0   78.71    3.38 
   1 -14   0   76.03    3.02 
  -1 -14   0   78.76    2.72 
   1  14   0   73.33    3.37 
  -1  14   0   68.09    3.19 
  -1  14   0   75.95    3.54 
  -1  14   0   78.68    3.40 
   1  14   0   74.63    3.32 
  -1  14   0   68.90    3.33 
   1  14   0   66.15    3.34 
   1  14   0   73.86    3.60 
  -1  14   0   71.18    3.34 
  -1  14   0   80.22    3.59 
   1  14   0   71.97    3.36 
  -1  14   0   75.14    2.59 
  -2 -14   0   -0.69    1.12 
   2 -14   0    1.26    0.97 
   2 -14   0   -0.01    0.81 
  -2 -14   0   -0.01    0.64 
   2 -14   0    1.04    1.02 
   2 -14   0    0.63    0.87 
   2 -14   0   -0.07    0.66 
  -2 -14   0    0.59    0.96 
   2 -14   0    0.77    0.63 
  -2 -14   0    0.68    0.98 
  -2 -14   0    0.57    1.02 
  -2 -14   0    0.84    0.91 
   2  14   0    1.35    1.09 
   2  14   0    1.47    1.00 
   2  14   0    1.38    1.14 
  -2  14   0    0.96    0.98 
  -2  14   0   -0.60    0.99 
  -2  14   0    0.81    1.17 
  -2  14   0    0.27    0.52 
   2  14   0   -0.35    1.00 
  -2  14   0    0.65    1.06 
   2  14   0   -0.22    1.03 
  -2  14   0   -0.20    0.81 
  -2  14   0    0.40    1.04 
  -3 -14   0   39.52    2.46 
   3 -14   0   39.84    1.83 
   3 -14   0   39.18    2.13 
  -3 -14   0   40.16    2.54 
  -3 -14   0   36.83    2.50 
  -3 -14   0   40.70    2.54 
  -3 -14   0   38.53    2.00 
   3 -14   0   37.94    2.09 
  -3 -14   0   36.13    2.43 
  -3 -14   0   41.56    2.82 
   3 -14   0   43.61    2.43 
   3 -14   0   39.50    2.26 
   3  14   0   41.91    2.77 
   3  14   0   43.70    2.69 
  -3  14   0   38.81    1.78 
  -3  14   0   37.65    2.35 
   3  14   0   42.66    2.55 
  -3  14   0   39.45    2.43 
  -3  14   0   39.79    2.72 
  -3  14   0   41.68    2.76 
   3  14   0   37.24    2.58 
   3  14   0   39.70    2.57 
  -3  14   0   39.40    2.38 
  -3  14   0   38.33    2.39 
  -4 -14   0    5.93    1.40 
  -4 -14   0    4.75    1.23 
  -4 -14   0    3.90    1.40 
  -4 -14   0    3.36    1.17 
  -4 -14   0    7.56    1.57 
   4 -14   0    5.22    0.98 
  -4 -14   0    6.54    1.37 
   4 -14   0    4.23    0.94 
  -4 -14   0    6.15    1.02 
   4 -14   0    5.75    0.73 
   4 -14   0    6.85    1.29 
   4 -14   0    2.87    1.00 
  -4  14   0    4.29    1.18 
  -4  14   0    4.40    1.27 
  -4  14   0    6.49    0.88 
   4  14   0    3.16    1.23 
   4  14   0    6.21    1.40 
   4  14   0    6.12    1.34 
  -4  14   0    4.79    1.12 
  -4  14   0    3.71    1.31 
   4  14   0    4.26    1.27 
   4  14   0    4.92    1.31 
  -4  14   0    5.45    1.48 
  -4  14   0    5.04    1.17 
  -5 -14   0   14.89    1.47 
   5 -14   0   14.17    1.58 
   5 -14   0   14.31    1.65 
   5 -14   0   13.99    1.56 
  -5 -14   0   15.19    1.86 
  -5 -14   0   12.41    1.73 
   5 -14   0   14.46    1.36 
  -5 -14   0   15.55    2.00 
   5 -14   0   14.32    0.78 
  -5 -14   0   15.63    1.84 
  -5 -14   0   16.31    2.01 
  -5  14   0   15.98    1.73 
  -5  14   0   13.83    1.61 
  -5  14   0   13.69    1.86 
   5  14   0   14.60    1.92 
  -5  14   0   15.91    1.29 
   5  14   0   14.40    1.85 
   5  14   0   14.07    3.11 
  -5  14   0   14.74    1.66 
  -5  14   0   13.24    1.63 
   5  14   0   16.33    1.93 
   5  14   0   15.68    1.92 
  -6 -14   0    3.98    2.44 
  -6 -14   0    8.61    1.30 
  -6 -14   0    8.42    1.61 
  -6 -14   0   11.28    1.67 
  -6 -14   0    6.93    1.51 
   6 -14   0    6.26    1.47 
   6 -14   0    7.25    0.92 
   6 -14   0    8.12    1.30 
  -6 -14   0    9.86    1.87 
   6 -14   0    8.57    1.22 
  -6 -14   0    6.72    1.46 
   6  14   0    8.20    1.43 
  -6  14   0    8.12    1.65 
   6  14   0    8.35    1.48 
   6  14   0    7.63    1.56 
  -6  14   0    8.52    1.37 
   6  14   0    6.69    1.42 
  -6  14   0    8.41    1.10 
  -6  14   0    5.16    1.20 
  -6  14   0    6.45    1.27 
  -6  14   0    6.99    1.35 
   6  14   0    8.05    1.73 
   6  14   0    8.36    1.55 
   7 -14   0   11.20    1.03 
  -7 -14   0   13.14    1.77 
   7 -14   0   13.71    1.11 
  -7 -14   0   14.36    2.00 
  -7 -14   0   14.71    2.07 
  -7 -14   0   12.60    1.78 
  -7 -14   0   12.24    1.48 
  -7 -14   0   15.64    1.94 
  -7 -14   0   15.02    2.03 
   7 -14   0   12.34    1.52 
  -7  14   0   11.99    2.22 
  -7  14   0   13.98    1.65 
   7  14   0   12.51    1.64 
  -7  14   0   15.52    1.44 
  -7  14   0    9.34    1.42 
   7  14   0   13.48    1.92 
   7  14   0   12.49    1.79 
   7  14   0   17.16    1.98 
   7  14   0   15.28    1.94 
   7  14   0   14.67    1.98 
  -7  14   0   13.61    1.65 
  -7  14   0   15.60    2.22 
  -8 -14   0    4.53    1.16 
  -8 -14   0    4.69    1.37 
   8 -14   0    5.67    0.61 
  -8 -14   0    3.03    1.38 
  -8 -14   0    3.69    1.54 
   8 -14   0    4.31    0.55 
  -8 -14   0    4.89    1.64 
   8  14   0    5.46    1.41 
   8  14   0    4.54    1.55 
  -8  14   0    6.77    1.29 
  -8  14   0    5.31    1.26 
   8  14   0    4.27    1.58 
  -8  14   0    5.11    0.98 
  -8  14   0    6.63    1.24 
   8  14   0    5.57    1.31 
  -8  14   0    6.48    1.51 
  -8  14   0    6.38    1.61 
  -9 -14   0    0.21    1.17 
  -9 -14   0   -0.33    1.27 
  -9 -14   0    0.08    1.21 
  -9 -14   0    1.88    1.27 
  -9 -14   0    0.95    1.07 
   9 -14   0    0.36    0.74 
  -9  14   0   -0.85    0.74 
  -9  14   0    0.61    0.92 
   9  14   0    1.08    1.24 
   9  14   0   -1.51    1.01 
  -9  14   0    0.28    1.21 
   9  14   0   -0.88    1.09 
  -9  14   0    1.23    0.98 
  -9  14   0    0.32    0.73 
 -10 -14   0    8.71    1.73 
 -10 -14   0    6.82    1.71 
 -10 -14   0   10.94    1.71 
  10 -14   0    9.16    1.24 
 -10 -14   0    8.21    1.74 
  10  14   0   11.80    1.85 
 -10  14   0   12.06    1.92 
 -10  14   0    7.94    1.43 
 -10  14   0    9.70    1.39 
  10  14   0   11.26    1.96 
 -10  14   0    8.85    1.35 
  10  14   0    9.62    1.52 
 -10  14   0    8.89    1.89 
 -10  14   0    7.04    1.29 
 -11 -14   0    0.67    1.17 
 -11 -14   0    1.76    1.42 
 -11 -14   0   -0.11    1.12 
  11 -14   0    0.20    0.74 
 -11 -14   0    0.57    1.03 
 -11 -14   0   -0.36    1.10 
 -11  14   0    0.60    0.90 
 -11  14   0   -0.19    0.81 
 -11  14   0    0.03    1.14 
 -11  14   0    1.28    0.94 
  11  14   0   -0.26    0.98 
  11  14   0   -0.17    1.04 
 -11  14   0    2.16    0.96 
  11  14   0    1.77    1.24 
 -12 -14   0    0.68    1.10 
 -12 -14   0   -0.43    1.05 
  12 -14   0    1.17    0.80 
 -12 -14   0    1.26    1.49 
 -12 -14   0   -0.52    1.01 
 -12 -14   0   -0.71    1.23 
  12  14   0    1.03    1.12 
 -12  14   0    2.22    1.33 
 -12  14   0    1.47    0.99 
  12  14   0    0.36    1.19 
 -12  14   0   -0.74    0.79 
 -12  14   0    0.97    0.90 
   0 -15   0    1.06    0.92 
   0 -15   0    0.62    0.97 
   0 -15   0    0.31    0.85 
   0 -15   0    0.29    0.82 
   0 -15   0   -0.19    0.62 
   0  15   0    0.88    1.02 
   0  15   0   -0.95    0.96 
   0  15   0   -0.40    0.97 
   0  15   0    0.06    1.12 
   0  15   0    0.91    0.98 
   0  15   0    0.99    1.11 
   1 -15   0    7.74    0.94 
   1 -15   0    7.56    1.39 
  -1 -15   0    7.05    1.24 
  -1 -15   0    5.78    1.24 
   1 -15   0    7.26    1.28 
   1 -15   0    6.41    1.19 
  -1 -15   0    8.16    1.48 
  -1 -15   0    7.28    1.29 
   1 -15   0    6.83    1.33 
  -1 -15   0    7.43    0.94 
  -1 -15   0    7.18    1.43 
   1 -15   0    9.79    1.21 
   1  15   0    8.55    1.55 
   1  15   0    7.86    1.57 
  -1  15   0    9.17    0.93 
  -1  15   0    9.44    1.48 
  -1  15   0    7.76    1.35 
   1  15   0    8.92    1.57 
  -1  15   0    6.36    1.43 
   1  15   0    7.75    1.57 
  -1  15   0    8.53    1.45 
  -1  15   0    7.18    1.53 
   1  15   0   11.20    1.67 
  -1  15   0   10.41    1.75 
  -2 -15   0   39.51    2.56 
   2 -15   0   44.70    2.62 
   2 -15   0   42.96    2.33 
   2 -15   0   43.92    1.92 
  -2 -15   0   47.49    2.72 
  -2 -15   0   41.46    2.56 
  -2 -15   0   42.73    2.86 
  -2 -15   0   42.24    2.55 
   2 -15   0   40.98    2.45 
   2 -15   0   43.61    2.39 
  -2 -15   0   47.32    2.61 
   2 -15   0   41.10    3.20 
  -2  15   0   39.08    1.81 
   2  15   0   43.63    3.31 
   2  15   0   43.21    2.77 
  -2  15   0   45.13    2.63 
  -2  15   0   43.47    2.74 
  -2  15   0   46.23    2.91 
   2  15   0   46.60    2.94 
  -2  15   0   39.46    2.46 
   2  15   0   40.72    3.73 
  -2  15   0   48.60    3.61 
  -3 -15   0    8.77    1.10 
  -3 -15   0    7.95    1.44 
   3 -15   0    9.84    1.01 
  -3 -15   0    9.64    1.59 
  -3 -15   0    8.72    1.56 
   3 -15   0    9.03    1.22 
  -3 -15   0    9.07    1.48 
  -3 -15   0    7.66    1.40 
   3 -15   0    7.74    1.53 
   3 -15   0    8.87    1.42 
   3 -15   0    7.30    1.17 
   3  15   0    7.31    1.59 
  -3  15   0    9.41    1.52 
  -3  15   0    9.83    0.97 
  -3  15   0    5.15    1.24 
  -3  15   0    8.31    1.40 
  -3  15   0    8.84    1.45 
   3  15   0    8.23    1.53 
   3  15   0   13.32    2.64 
  -3  15   0    8.74    1.84 
   3  15   0   10.77    1.66 
   3  15   0    9.94    1.64 
  -3  15   0    9.66    1.64 
  -4 -15   0   11.08    1.79 
  -4 -15   0   11.65    1.27 
  -4 -15   0   12.62    1.88 
   4 -15   0   10.39    0.93 
  -4 -15   0    8.43    1.50 
  -4 -15   0    9.17    1.56 
   4 -15   0   11.67    1.49 
   4 -15   0   12.21    1.33 
   4 -15   0    9.02    1.40 
  -4 -15   0   11.29    2.18 
  -4 -15   0    9.35    1.51 
   4 -15   0    9.34    1.17 
  -4  15   0    9.93    1.01 
  -4  15   0    9.87    1.45 
   4  15   0    9.70    2.52 
  -4  15   0    9.79    2.09 
   4  15   0   11.83    1.65 
   4  15   0   10.40    1.78 
  -4  15   0   11.98    1.81 
   4  15   0   11.39    1.77 
   4  15   0   10.35    1.75 
  -4  15   0    9.74    1.51 
  -4  15   0   10.62    1.47 
   5 -15   0    4.59    1.20 
  -5 -15   0    6.38    1.43 
  -5 -15   0    8.04    1.55 
   5 -15   0    5.11    0.97 
   5 -15   0    6.97    1.22 
  -5 -15   0    5.42    1.45 
  -5 -15   0    6.38    1.14 
  -5 -15   0    6.74    1.57 
  -5 -15   0    9.03    1.60 
  -5 -15   0    7.31    1.48 
   5 -15   0    6.15    1.00 
   5 -15   0    6.47    0.59 
  -5  15   0    7.71    1.60 
  -5  15   0    6.37    0.91 
  -5  15   0    7.41    1.37 
   5  15   0    5.66    1.34 
   5  15   0    6.01    1.44 
  -5  15   0    5.94    1.52 
  -5  15   0    5.46    1.36 
   5  15   0    6.00    1.51 
   5  15   0    6.14    1.48 
  -5  15   0    6.43    1.36 
  -5  15   0    8.26    1.40 
   5  15   0    8.67    1.61 
  -6 -15   0   -0.59    0.97 
  -6 -15   0   -0.79    1.02 
   6 -15   0    0.41    0.74 
  -6 -15   0    0.45    1.23 
   6 -15   0   -0.41    0.60 
  -6 -15   0    1.18    1.18 
  -6 -15   0   -1.08    1.06 
  -6 -15   0   -0.62    0.75 
   6 -15   0    0.65    0.63 
  -6 -15   0   -0.95    1.06 
   6  15   0    0.24    1.14 
   6  15   0   -0.62    1.03 
   6  15   0    2.32    1.42 
  -6  15   0    0.86    1.18 
   6  15   0    0.32    1.20 
   6  15   0    0.39    0.99 
  -6  15   0   -0.23    0.83 
  -6  15   0   -0.22    0.94 
   6  15   0    0.44    0.93 
  -6  15   0   -2.19    0.78 
  -6  15   0    0.92    0.66 
  -6  15   0   -0.43    0.89 
  -7 -15   0   11.19    1.87 
  -7 -15   0    8.14    1.31 
   7 -15   0    8.40    0.86 
   7 -15   0    9.34    0.92 
  -7 -15   0    9.09    1.70 
  -7 -15   0    7.70    1.49 
  -7 -15   0    8.47    1.79 
  -7  15   0   10.77    1.22 
   7  15   0   10.19    1.70 
   7  15   0    9.98    1.63 
  -7  15   0   10.35    1.48 
  -7  15   0    7.45    1.62 
   7  15   0    9.34    1.74 
  -7  15   0    7.19    1.69 
  -7  15   0   10.44    1.59 
  -7  15   0   10.76    1.50 
   7  15   0    9.20    1.76 
   8 -15   0    4.99    0.55 
  -8 -15   0    6.26    1.61 
  -8 -15   0    7.38    1.36 
  -8 -15   0    3.52    1.40 
   8 -15   0    6.26    0.57 
  -8 -15   0    5.10    1.40 
  -8 -15   0    4.35    1.58 
  -8  15   0    5.95    1.36 
   8  15   0    4.83    1.67 
   8  15   0    8.07    1.79 
  -8  15   0    6.20    1.07 
   8  15   0    6.65    1.56 
   8  15   0    7.77    1.63 
  -8  15   0    6.03    1.34 
  -8  15   0    5.92    1.71 
  -8  15   0    6.63    1.28 
  -8  15   0    3.69    1.23 
  -9 -15   0   16.97    2.13 
  -9 -15   0   24.65    2.63 
  -9 -15   0   23.11    2.40 
   9 -15   0   22.05    1.71 
  -9 -15   0   21.60    2.49 
  -9 -15   0   18.07    1.93 
  -9  15   0   18.65    1.68 
  -9  15   0   20.09    1.89 
   9  15   0   26.33    2.72 
  -9  15   0   21.12    1.95 
   9  15   0   18.58    2.13 
  -9  15   0   20.96    1.97 
   9  15   0   22.76    2.24 
  -9  15   0   17.07    2.40 
 -10 -15   0    4.68    1.31 
  10 -15   0    5.79    1.05 
 -10 -15   0    2.15    1.41 
 -10 -15   0    5.41    1.70 
 -10 -15   0    1.29    1.27 
  10  15   0    2.41    1.23 
  10  15   0    3.89    1.32 
 -10  15   0    1.86    1.06 
 -10  15   0    1.13    0.93 
 -10  15   0    2.58    1.08 
 -10  15   0    4.11    0.86 
 -10  15   0    4.25    1.53 
  10  15   0    6.40    1.76 
 -11 -15   0    0.64    1.38 
  11 -15   0   -0.79    0.66 
 -11 -15   0    0.96    1.18 
 -11 -15   0   -0.68    0.99 
 -11 -15   0    1.55    1.69 
  11  15   0   -0.95    1.13 
 -11  15   0   -0.75    0.86 
 -11  15   0    1.05    1.31 
 -11  15   0   -0.56    0.80 
 -11  15   0    0.00    0.76 
 -11  15   0    0.41    0.89 
  11  15   0   -1.21    1.19 
   0 -16   0    4.55    1.20 
   0 -16   0    5.83    1.30 
   0 -16   0    7.63    1.34 
   0 -16   0    5.87    1.17 
   0 -16   0    5.42    0.89 
   0 -16   0    4.94    1.42 
   0  16   0    7.83    2.33 
   0  16   0    4.26    1.31 
   0  16   0    5.46    1.45 
   0  16   0    9.66    1.64 
   0  16   0    7.99    1.59 
   0  16   0    5.92    1.39 
   1 -16   0    0.03    0.88 
  -1 -16   0    1.09    0.98 
  -1 -16   0    2.86    1.12 
   1 -16   0    1.86    0.69 
  -1 -16   0    2.58    2.05 
  -1 -16   0    0.32    0.97 
  -1 -16   0    2.03    0.84 
   1 -16   0    0.00    0.90 
   1 -16   0    2.64    1.07 
   1 -16   0    1.68    0.86 
   1 -16   0    0.96    1.10 
  -1  16   0   -1.44    0.91 
  -1  16   0    1.54    1.21 
   1  16   0    0.56    1.09 
  -1  16   0    1.02    1.15 
  -1  16   0    1.16    1.05 
   1  16   0    2.03    1.13 
   1  16   0   -0.89    1.07 
   1  16   0    0.21    1.13 
  -1  16   0    1.19    1.10 
  -1  16   0    1.19    1.22 
  -2 -16   0   33.02    2.32 
   2 -16   0   30.76    2.11 
   2 -16   0   30.74    1.84 
  -2 -16   0   32.37    1.79 
   2 -16   0   30.94    2.05 
   2 -16   0   34.02    2.37 
  -2 -16   0   29.87    2.33 
  -2 -16   0   33.97    2.44 
   2 -16   0   32.96    2.36 
  -2 -16   0   33.31    2.33 
   2 -16   0   30.49    1.62 
  -2 -16   0   30.88    2.42 
  -2  16   0   27.96    2.25 
   2  16   0   28.37    2.38 
  -2  16   0   27.35    2.34 
  -2  16   0   34.34    3.10 
  -2  16   0   26.37    1.50 
  -2  16   0   32.32    2.70 
   2  16   0   33.76    2.44 
  -2  16   0   29.60    2.21 
   2  16   0   30.35    2.50 
   2  16   0   32.88    2.59 
   2  16   0   30.99    2.50 
  -3 -16   0   20.37    2.45 
   3 -16   0   21.21    2.00 
  -3 -16   0   20.70    1.59 
  -3 -16   0   19.89    2.05 
  -3 -16   0   23.37    2.17 
  -3 -16   0   24.22    2.24 
   3 -16   0   22.68    1.79 
   3 -16   0   23.89    2.04 
   3 -16   0   21.25    1.73 
  -3 -16   0   22.15    2.22 
   3 -16   0   22.00    1.49 
  -3  16   0   23.45    1.36 
  -3  16   0   19.62    2.09 
  -3  16   0   23.19    2.34 
  -3  16   0   21.09    2.16 
   3  16   0   19.32    2.09 
   3  16   0   24.18    2.25 
   3  16   0   25.39    2.37 
  -3  16   0   22.16    2.14 
  -3  16   0   25.26    2.51 
  -3  16   0   21.56    2.03 
   3  16   0   22.25    2.25 
   3  16   0   23.17    2.18 
   4 -16   0    0.28    0.77 
  -4 -16   0    0.67    1.07 
  -4 -16   0    0.25    1.12 
   4 -16   0    0.52    0.98 
  -4 -16   0    1.22    0.99 
  -4 -16   0    1.05    1.04 
   4 -16   0    1.01    0.79 
  -4 -16   0    0.35    0.75 
  -4 -16   0    0.88    1.04 
   4 -16   0    0.76    0.95 
   4 -16   0    1.04    0.57 
   4  16   0    2.49    1.40 
  -4  16   0    0.08    1.03 
  -4  16   0    3.05    1.16 
   4  16   0   -0.94    0.90 
  -4  16   0   -0.03    0.53 
   4  16   0    0.55    1.26 
   4  16   0   -0.22    1.00 
  -4  16   0    1.61    1.27 
   4  16   0    0.29    1.18 
  -4  16   0    1.22    1.00 
  -4  16   0   -0.36    1.05 
  -4  16   0    2.26    1.61 
  -5 -16   0    0.13    1.18 
  -5 -16   0    1.56    0.86 
  -5 -16   0    1.42    1.27 
   5 -16   0    1.38    0.42 
   5 -16   0    0.84    0.75 
   5 -16   0    0.39    0.73 
  -5 -16   0    1.94    1.39 
  -5 -16   0    0.76    1.18 
  -5 -16   0    1.21    1.16 
  -5 -16   0    3.14    1.26 
   5 -16   0    0.19    0.87 
   5  16   0   -0.71    1.01 
  -5  16   0    1.99    1.09 
  -5  16   0    0.90    1.02 
   5  16   0    0.10    1.09 
  -5  16   0    1.22    1.07 
  -5  16   0    1.48    0.60 
  -5  16   0    0.82    1.28 
   5  16   0    0.73    1.21 
   6 -16   0    7.60    1.24 
  -6 -16   0    5.49    1.38 
  -6 -16   0    9.32    1.71 
  -6 -16   0    6.37    1.62 
   6 -16   0    6.69    0.95 
  -6 -16   0   10.51    1.36 
  -6 -16   0    7.34    1.59 
   6  16   0   10.13    1.76 
  -6  16   0    9.40    1.52 
  -6  16   0    6.63    1.39 
   6  16   0    6.21    1.70 
   6  16   0    8.62    1.67 
   6  16   0   11.71    2.02 
  -6  16   0    5.20    1.27 
  -6  16   0    8.56    1.04 
  -6  16   0    6.64    1.37 
  -6  16   0    6.73    1.60 
   7 -16   0    7.38    0.83 
  -7 -16   0    6.83    1.34 
   7 -16   0    8.00    1.23 
  -7 -16   0    8.46    1.76 
  -7 -16   0    7.64    1.64 
  -7 -16   0    8.49    1.85 
   7  16   0    6.55    1.56 
  -7  16   0    9.60    1.68 
   7  16   0    7.64    1.51 
   7  16   0    9.89    1.95 
   7  16   0    8.25    1.47 
  -7  16   0    7.33    1.43 
  -7  16   0    9.83    1.88 
  -7  16   0    8.83    1.49 
  -7  16   0    7.11    1.06 
  -7  16   0    5.99    1.28 
  -8 -16   0    2.57    1.03 
  -8 -16   0    1.90    1.36 
  -8 -16   0    3.15    1.47 
   8 -16   0    2.73    0.41 
  -8 -16   0    0.99    1.38 
  -8 -16   0    0.12    1.22 
   8 -16   0    1.96    0.39 
   8  16   0    0.64    1.07 
   8  16   0    4.41    1.51 
   8  16   0    2.39    1.25 
  -8  16   0    3.08    1.14 
  -8  16   0    2.78    1.19 
   8  16   0    0.98    1.21 
  -8  16   0    0.81    1.33 
  -8  16   0    2.82    0.86 
  -9 -16   0    5.25    1.31 
  -9 -16   0    2.40    1.50 
  -9 -16   0    3.44    1.50 
   9 -16   0    4.26    1.03 
  -9 -16   0    3.45    1.49 
  -9 -16   0    2.16    1.14 
  -9  16   0    3.25    0.86 
  -9  16   0    2.90    1.14 
   9  16   0    5.06    1.56 
  -9  16   0    2.54    1.11 
  -9  16   0    2.20    1.48 
   9  16   0    5.82    1.42 
   9  16   0    7.65    1.81 
  -9  16   0    4.18    1.26 
 -10 -16   0    5.31    1.79 
  10 -16   0    5.45    1.06 
 -10 -16   0    6.08    1.44 
 -10 -16   0    6.05    1.77 
 -10  16   0    5.66    1.27 
 -10  16   0    5.97    1.41 
  10  16   0    4.52    1.47 
  10  16   0    4.44    1.63 
 -10  16   0    4.19    1.49 
 -10  16   0    6.25    1.26 
   0 -17   0    0.11    0.92 
   0 -17   0    0.29    1.10 
   0 -17   0   -0.95    0.83 
   0 -17   0    0.49    0.66 
   0 -17   0   -0.30    0.84 
   0 -17   0   -0.04    1.01 
   0  17   0    0.95    1.07 
   0  17   0    0.46    1.10 
   0  17   0   -0.01    1.19 
   0  17   0   -0.55    1.07 
   0  17   0    0.48    1.17 
   0  17   0   -0.32    1.05 
   1 -17   0    0.64    0.96 
   1 -17   0   -0.30    0.96 
  -1 -17   0   -0.51    0.84 
   1 -17   0   -1.49    0.76 
   1 -17   0   -0.03    0.61 
  -1 -17   0    0.13    1.19 
   1 -17   0    0.06    0.78 
   1 -17   0   -0.43    1.05 
  -1 -17   0    0.44    0.95 
   1  17   0    0.49    1.15 
  -1  17   0    2.03    1.03 
   1  17   0    1.04    1.29 
  -1  17   0    0.93    1.13 
   1  17   0   -1.51    0.81 
  -1  17   0   -0.90    0.99 
  -1  17   0    0.16    1.39 
  -1  17   0   -1.01    0.96 
  -1  17   0   -0.45    0.97 
   2 -17   0    0.33    0.73 
   2 -17   0    2.03    1.68 
  -2 -17   0   -0.02    0.95 
   2 -17   0    0.92    1.05 
   2 -17   0   -0.02    0.89 
  -2 -17   0   -0.76    1.12 
  -2 -17   0   -0.03    0.63 
   2 -17   0   -0.92    0.73 
  -2 -17   0    0.66    0.96 
  -2 -17   0    0.77    1.08 
  -2 -17   0   -0.55    1.15 
   2  17   0   -0.17    1.06 
   2  17   0   -0.35    1.08 
   2  17   0    1.69    2.06 
  -2  17   0   -0.15    0.46 
  -2  17   0    0.49    1.18 
  -2  17   0    0.13    1.07 
  -2  17   0    1.14    0.89 
  -2  17   0   -0.04    1.07 
  -2  17   0    1.01    1.10 
   3 -17   0    0.10    0.82 
   3 -17   0    0.31    0.86 
  -3 -17   0   -0.44    1.05 
   3 -17   0   -0.07    0.98 
  -3 -17   0    0.00    1.02 
   3 -17   0   -0.51    1.03 
  -3 -17   0    0.07    1.08 
  -3 -17   0    0.60    1.13 
  -3 -17   0    1.63    1.15 
  -3 -17   0   -0.02    0.70 
  -3  17   0    0.84    1.12 
   3  17   0    0.76    1.24 
   3  17   0    1.00    1.20 
  -3  17   0    1.21    1.21 
  -3  17   0    0.44    0.97 
  -3  17   0    1.30    1.08 
  -3  17   0    0.53    0.52 
  -3  17   0    0.87    1.03 
   3  17   0    1.39    1.21 
  -4 -17   0    8.41    1.60 
  -4 -17   0    6.52    1.41 
  -4 -17   0    3.90    1.33 
   4 -17   0    6.36    1.26 
  -4 -17   0    5.09    1.03 
   4 -17   0    7.36    1.09 
   4 -17   0    6.03    1.06 
  -4 -17   0    7.08    1.59 
   4 -17   0    5.08    0.73 
  -4  17   0    6.46    0.85 
   4  17   0    5.63    1.54 
  -4  17   0    5.99    1.52 
  -4  17   0    1.70    1.11 
   4  17   0    5.83    1.40 
   4  17   0    7.82    1.59 
  -4  17   0    5.83    1.44 
  -4  17   0    2.90    1.38 
  -4  17   0    8.19    1.50 
   5 -17   0    0.44    0.69 
  -5 -17   0    1.51    1.27 
  -5 -17   0    0.23    1.22 
  -5 -17   0   -1.16    0.83 
   5 -17   0    0.67    0.39 
   5 -17   0    0.16    0.71 
   5 -17   0    0.87    0.91 
  -5 -17   0   -1.31    0.66 
  -5 -17   0   -0.36    1.26 
  -5  17   0   -0.67    0.90 
  -5  17   0   -2.31    0.92 
  -5  17   0   -0.09    1.02 
   5  17   0   -0.23    0.96 
   5  17   0   -0.38    1.13 
  -5  17   0   -0.45    0.55 
   5  17   0    0.34    1.12 
  -5  17   0    0.19    1.02 
  -6 -17   0    0.52    0.83 
  -6 -17   0    0.30    1.31 
   6 -17   0    0.43    0.81 
  -6 -17   0    0.19    1.23 
  -6 -17   0   -0.39    1.08 
  -6 -17   0   -1.46    1.01 
   6 -17   0    0.57    0.64 
   6  17   0   -0.44    1.00 
   6  17   0   -0.24    1.27 
   6  17   0    0.00    1.86 
  -6  17   0   -1.46    1.08 
   6  17   0    0.07    1.07 
  -6  17   0    0.40    0.96 
  -6  17   0    1.28    1.02 
  -6  17   0    1.07    0.61 
  -6  17   0   -0.30    0.95 
  -7 -17   0   -0.21    1.23 
  -7 -17   0    0.75    0.88 
  -7 -17   0   -0.11    1.14 
  -7 -17   0   -0.31    0.96 
  -7 -17   0   -0.54    1.30 
   7 -17   0    0.32    0.50 
  -7  17   0   -0.43    0.95 
   7  17   0   -1.83    1.98 
   7  17   0    0.01    1.15 
   7  17   0    0.09    1.16 
  -7  17   0   -0.03    0.58 
  -7  17   0   -0.76    0.98 
   7  17   0    1.19    1.13 
  -7  17   0    1.04    1.29 
  -7  17   0   -0.66    0.87 
  -8 -17   0    2.45    1.40 
  -8 -17   0    1.10    1.25 
  -8 -17   0    1.20    1.37 
  -8 -17   0    1.71    1.33 
  -8  17   0    1.28    1.03 
   8  17   0    0.56    1.27 
  -8  17   0    2.68    1.19 
  -8  17   0    1.06    1.41 
  -8  17   0    0.96    0.71 
  -8  17   0    2.52    1.57 
   9 -17   0   12.30    1.48 
  -9 -17   0   16.36    1.87 
  -9 -17   0   16.28    2.28 
  -9 -17   0   13.46    2.08 
  -9 -17   0   13.83    3.14 
  -9  17   0   12.95    1.63 
  -9  17   0   13.45    1.38 
  -9  17   0   13.43    1.93 
  -9  17   0   11.39    1.73 
   9  17   0   14.20    2.48 
   9  17   0   15.30    2.09 
  -9  17   0   10.04    2.25 
   0 -18   0    6.79    1.34 
   0 -18   0    7.13    1.82 
   0 -18   0    8.83    1.31 
   0 -18   0    7.80    1.66 
   0 -18   0    4.56    1.37 
   0  18   0    5.91    1.60 
   0  18   0    6.45    1.58 
   0  18   0    4.97    1.44 
   1 -18   0    1.10    1.15 
   1 -18   0    2.15    0.94 
  -1 -18   0    0.66    0.95 
  -1 -18   0    2.05    1.13 
  -1 -18   0    0.49    0.67 
   1 -18   0    0.37    0.99 
   1 -18   0    1.80    0.99 
  -1 -18   0    0.42    1.05 
   1 -18   0    0.66    0.60 
  -1  18   0    1.34    1.18 
  -1  18   0    1.31    1.22 
   1  18   0    0.48    1.13 
  -1  18   0    2.49    1.20 
   1  18   0    1.97    1.19 
  -1  18   0   -0.83    0.98 
   1  18   0    1.04    1.31 
   1  18   0    0.94    1.07 
   2 -18   0    1.25    0.76 
  -2 -18   0    0.14    0.99 
   2 -18   0    2.00    1.11 
  -2 -18   0    2.80    1.26 
   2 -18   0    2.22    0.93 
  -2 -18   0    0.40    1.08 
  -2 -18   0    0.22    0.68 
   2 -18   0    1.83    1.03 
  -2 -18   0    1.61    1.07 
  -2  18   0    0.80    1.11 
   2  18   0    0.85    1.36 
  -2  18   0    1.87    1.15 
   2  18   0    2.80    1.30 
   2  18   0    0.59    1.11 
  -2  18   0    1.83    1.28 
  -2  18   0    1.58    1.29 
  -3 -18   0    0.27    1.25 
  -3 -18   0   -0.21    1.04 
  -3 -18   0   -1.14    0.63 
  -3 -18   0    0.93    1.19 
   3 -18   0    0.53    0.80 
   3 -18   0    0.82    1.00 
   3 -18   0    0.10    0.60 
   3 -18   0   -1.15    0.78 
  -3  18   0   -1.37    0.92 
  -3  18   0   -1.13    0.90 
  -3  18   0    0.05    1.11 
   3  18   0   -0.58    1.22 
   3  18   0   -1.79    1.06 
  -3  18   0    0.35    0.50 
  -3  18   0   -0.63    0.98 
   3  18   0    0.14    1.17 
   4 -18   0   -0.20    0.76 
   4 -18   0    0.08    0.86 
  -4 -18   0    0.67    0.76 
   4 -18   0    0.42    0.50 
  -4 -18   0    0.90    1.24 
  -4 -18   0   -0.86    1.06 
   4 -18   0    0.62    0.76 
   4  18   0    1.00    1.28 
  -4  18   0    0.14    1.14 
   4  18   0    1.90    1.20 
  -4  18   0    0.33    1.16 
   4  18   0    2.10    1.28 
  -4  18   0   -1.29    0.88 
  -4  18   0   -0.68    0.44 
  -4  18   0   -0.65    0.98 
   5 -18   0   -0.20    0.69 
  -5 -18   0    3.18    1.50 
   5 -18   0    0.12    0.36 
   5 -18   0   -0.31    1.18 
  -5 -18   0    0.65    1.24 
   5 -18   0    0.13    0.82 
  -5 -18   0    0.26    0.77 
  -5  18   0    1.44    1.07 
   5  18   0    1.04    1.00 
  -5  18   0   -1.06    0.92 
  -5  18   0    0.59    1.05 
   5  18   0    1.12    1.24 
  -5  18   0   -0.23    0.83 
   5  18   0   -1.80    1.03 
  -5  18   0    0.85    1.21 
  -6 -18   0    0.34    1.32 
   6 -18   0    0.96    0.65 
   6 -18   0   -0.14    0.82 
  -6 -18   0    0.73    1.32 
  -6 -18   0   -0.75    1.08 
   6 -18   0    0.98    0.66 
  -6 -18   0    1.63    0.93 
   6  18   0    1.08    1.30 
   6  18   0    2.20    1.46 
  -6  18   0    1.18    1.09 
   6  18   0    4.02    1.38 
  -6  18   0    0.93    0.58 
  -6  18   0    1.66    1.33 
  -6  18   0    0.92    1.10 
  -6  18   0    1.56    1.08 
  -7 -18   0    3.67    1.56 
  -7 -18   0    5.25    1.16 
   7 -18   0    2.36    0.55 
  -7 -18   0    5.07    1.46 
  -7 -18   0    3.31    1.51 
   7 -18   0    1.26    1.16 
  -7  18   0    3.27    1.26 
  -7  18   0    2.56    1.22 
  -7  18   0    2.21    1.15 
   7  18   0    7.03    1.73 
  -7  18   0    2.06    1.45 
  -7  18   0    4.02    0.80 
   7  18   0    5.55    1.57 
  -8 -18   0    0.04    1.16 
  -8 -18   0    2.25    2.06 
  -8 -18   0    1.17    1.00 
  -8 -18   0    5.27    2.59 
  -8  18   0    1.16    1.45 
  -8  18   0    0.63    0.64 
  -8  18   0    2.19    1.13 
  -8  18   0    2.51    1.10 
   8  18   0    2.60    1.49 
  -8  18   0    2.11    1.18 
   0 -19   0    0.13    0.94 
   0 -19   0    0.55    0.88 
   0 -19   0    0.65    0.97 
   0 -19   0   -1.53    0.98 
   0  19   0   -0.39    1.10 
   0  19   0   -0.11    0.93 
   0  19   0    0.58    1.24 
   0  19   0   -0.98    1.11 
   1 -19   0   -0.27    0.79 
  -1 -19   0    0.55    1.10 
  -1 -19   0   -0.13    0.60 
   1 -19   0   -0.41    1.01 
  -1 -19   0   -0.10    0.87 
  -1 -19   0   -0.82    1.06 
   1 -19   0   -0.64    0.83 
   1 -19   0   -0.49    0.48 
  -1  19   0    0.67    1.35 
   1  19   0   -0.43    1.09 
  -1  19   0   -0.60    1.09 
   1  19   0   -0.40    1.07 
   1  19   0   -0.61    1.07 
  -1  19   0    0.47    1.13 
  -1  19   0    0.07    1.10 
   1  19   0    0.67    1.17 
  -2 -19   0   10.31    1.13 
   2 -19   0    9.50    1.23 
  -2 -19   0   11.34    1.64 
   2 -19   0    9.13    1.59 
   2 -19   0    8.31    1.37 
  -2 -19   0   10.93    1.87 
   2  19   0    9.28    1.71 
  -2  19   0   12.02    1.99 
  -2  19   0   10.85    1.86 
   2  19   0   10.17    1.83 
  -2  19   0   10.95    1.62 
   2  19   0   11.75    1.88 
  -2  19   0    8.75    1.64 
   2  19   0    9.60    1.71 
   3 -19   0   -0.13    0.59 
  -3 -19   0   -1.92    0.94 
   3 -19   0    0.00    0.86 
  -3 -19   0   -0.78    0.58 
   3 -19   0   -0.16    0.91 
  -3 -19   0   -0.25    1.18 
   3 -19   0    0.50    0.85 
  -3  19   0    0.65    1.29 
  -3  19   0    0.08    1.17 
  -3  19   0    0.75    1.11 
  -3  19   0   -0.15    1.09 
   3  19   0    0.58    1.25 
   3  19   0   -0.29    1.00 
   3  19   0   -0.72    1.11 
   4 -19   0   -0.02    0.92 
  -4 -19   0    2.53    1.33 
  -4 -19   0    0.99    0.79 
   4 -19   0    2.54    0.64 
   4 -19   0    1.33    0.88 
   4 -19   0    1.36    0.85 
  -4 -19   0    0.15    1.19 
  -4  19   0    6.56    1.41 
  -4  19   0    2.70    0.63 
   4  19   0   -0.72    1.11 
   4  19   0    1.28    1.28 
  -4  19   0    0.82    1.20 
   4  19   0    2.91    1.42 
  -4  19   0    2.57    1.40 
  -4  19   0    2.90    1.23 
   5 -19   0   -0.80    0.82 
   5 -19   0   -0.05    0.68 
   5 -19   0   -0.75    0.67 
  -5 -19   0   -0.16    1.17 
   5 -19   0   -0.39    0.34 
  -5 -19   0   -2.29    1.14 
  -5 -19   0    0.55    0.77 
   5  19   0   -0.02    1.07 
  -5  19   0   -0.01    0.56 
  -5  19   0    0.53    1.11 
   5  19   0   -1.66    0.86 
   5  19   0   -0.45    1.15 
  -5  19   0    0.43    1.06 
  -5  19   0    2.26    1.38 
  -5  19   0   -0.90    0.90 
   6 -19   0    0.16    0.55 
  -6 -19   0    1.70    1.98 
   6 -19   0   -0.11    0.85 
  -6 -19   0   -0.25    1.11 
  -6 -19   0    0.10    0.82 
   6 -19   0    0.27    0.62 
   6  19   0    1.56    1.53 
   6  19   0    0.07    1.08 
  -6  19   0    0.50    0.55 
  -6  19   0    0.49    1.06 
  -6  19   0    3.68    2.45 
  -6  19   0   -0.06    1.03 
  -7 -19   0    3.80    1.54 
   7 -19   0    1.12    0.48 
  -7 -19   0    2.76    1.13 
  -7 -19   0    1.90    1.34 
  -7 -19   0    2.46    1.40 
  -7  19   0    2.79    1.30 
  -7  19   0   -0.15    1.12 
   7  19   0   -0.03    1.39 
  -7  19   0    3.05    0.68 
   7  19   0    0.99    1.29 
  -7  19   0    0.48    1.32 
  -7  19   0    0.79    1.06 
   0 -20   0   30.37    2.41 
   0 -20   0   28.94    2.44 
   0 -20   0   29.50    2.22 
   0  20   0   27.92    2.73 
   0  20   0   29.14    2.59 
   0  20   0   28.32    2.65 
   0  20   0   30.53    2.47 
   1 -20   0   -0.60    1.05 
   1 -20   0    0.91    0.98 
   1 -20   0    0.94    0.87 
   1 -20   0   -0.59    0.91 
  -1 -20   0   -0.59    0.99 
  -1 -20   0   -0.08    0.58 
  -1 -20   0   -0.43    1.00 
  -1 -20   0    0.89    1.02 
  -1  20   0   -1.23    0.96 
  -1  20   0    1.03    1.12 
  -1  20   0   -0.41    1.09 
   1  20   0   -0.77    1.27 
   1  20   0    0.35    1.17 
  -1  20   0    0.14    1.24 
   1  20   0    0.74    1.24 
   1  20   0   -0.09    1.11 
  -2 -20   0    3.67    1.48 
   2 -20   0    2.60    1.08 
   2 -20   0    2.09    0.88 
   2 -20   0    4.74    1.31 
   2 -20   0    3.72    1.09 
  -2 -20   0    2.68    0.79 
  -2  20   0    2.62    1.24 
   2  20   0    3.82    1.66 
  -2  20   0    3.07    1.49 
   2  20   0    2.17    1.39 
  -2  20   0    3.52    1.43 
   2  20   0    3.71    1.45 
  -2  20   0    2.61    1.34 
   2  20   0    6.91    1.67 
  -3 -20   0   13.64    1.97 
   3 -20   0    9.75    1.12 
   3 -20   0   12.36    1.48 
  -3 -20   0   13.09    2.03 
   3 -20   0   12.07    1.77 
  -3 -20   0   13.28    1.29 
  -3  20   0   15.54    2.06 
   3  20   0   13.64    1.93 
   3  20   0   11.17    2.20 
   3  20   0   12.70    1.94 
  -3  20   0    9.84    1.81 
  -3  20   0   13.03    2.02 
  -3  20   0   15.18    2.05 
   3  20   0   12.79    2.04 
  -4 -20   0   10.80    1.73 
   4 -20   0   15.55    1.47 
   4 -20   0   12.44    1.45 
  -4 -20   0   13.87    1.39 
   4 -20   0   13.70    1.78 
  -4 -20   0    9.32    1.95 
   4  20   0   10.39    2.73 
  -4  20   0   10.22    1.83 
  -4  20   0   15.35    1.97 
  -4  20   0   16.60    2.43 
   4  20   0   10.31    2.09 
   4  20   0   16.24    2.38 
   5 -20   0    1.07    0.87 
   5 -20   0    0.02    0.65 
   5 -20   0    0.18    0.72 
   5 -20   0   -0.13    0.32 
  -5 -20   0   -0.33    1.19 
  -5 -20   0   -0.11    0.72 
  -5 -20   0    0.32    1.53 
  -5  20   0   -0.03    0.47 
  -5  20   0    0.12    1.19 
  -5  20   0    1.27    1.17 
  -5  20   0   -0.72    1.11 
  -5  20   0    0.31    1.11 
   5  20   0    1.07    1.33 
   5  20   0    0.60    1.07 
   5  20   0   -0.87    1.09 
   0 -21   0    0.20    1.12 
   0 -21   0    1.37    1.12 
   0 -21   0    0.32    0.87 
   0  21   0    0.93    1.24 
   0  21   0    0.38    1.16 
   0  21   0   -0.53    1.04 
   0  21   0   -0.13    0.96 
  -1 -21   0    1.98    1.34 
   1 -21   0    0.89    1.17 
  -1 -21   0    0.25    0.72 
   1 -21   0    0.85    1.04 
  -1 -21   0   -0.47    1.05 
  -1  21   0    2.72    1.47 
   1  21   0    2.61    1.33 
   1  21   0    0.74    1.29 
   1  21   0    1.71    1.11 
  -1  21   0    3.02    1.38 
  -1  21   0    1.53    1.22 
   1  21   0   -0.87    1.09 
  -2 -21   0    0.22    1.13 
   2 -21   0    3.32    1.42 
  -2 -21   0    1.21    0.66 
  -2  21   0    1.83    1.33 
   2  21   0    1.73    1.40 
   2  21   0   -0.48    1.20 
  -2  21   0    0.30    1.29 
 -16   0   1    1.42    0.97 
 -16   0   1   -0.96    0.94 
 -16   0   1    1.80    1.28 
 -16   0   1   -0.86    0.66 
 -16   0   1   -0.53    0.89 
 -16   0   1   -0.84    0.78 
  16   0  -1    0.32    0.81 
 -15   0   1   -0.46    0.70 
 -15   0   1    2.48    1.06 
 -15   0   1   -0.14    0.86 
  15   0  -1   -1.11    0.71 
 -15   0   1    0.25    1.13 
 -15   0   1   -0.82    0.92 
 -15   0   1   -0.15    1.03 
 -14   0   1   -1.26    0.90 
  14   0  -1    0.78    0.81 
 -14   0   1    1.72    0.95 
 -14   0   1    0.40    0.93 
  14   0  -1    0.32    0.99 
 -14   0   1    0.13    1.10 
 -14   0   1   -1.16    0.68 
 -14   0   1    0.89    0.88 
 -13   0   1    0.41    0.93 
 -13   0   1    0.70    0.89 
  13   0  -1   -0.21    0.29 
  13   0  -1    0.11    0.30 
 -13   0   1    0.77    0.75 
 -13   0   1   -0.99    1.00 
  13   0  -1    0.95    0.80 
  13   0  -1   -1.23    1.13 
  13   0  -1    1.12    0.90 
 -13   0   1    0.12    0.83 
 -13   0   1    0.20    0.96 
 -13   0   1   -0.40    0.84 
 -12   0   1    1.30    1.29 
 -12   0   1   -0.02    0.77 
 -12   0   1   -0.07    0.99 
 -12   0   1    0.90    0.93 
 -12   0   1   -0.57    0.75 
 -12   0   1   -0.46    0.96 
  12   0  -1    1.07    0.83 
  12   0  -1   -0.84    0.79 
 -12   0   1   -0.31    0.72 
  12   0  -1    0.28    0.42 
  12   0  -1   -0.30    0.43 
  11   0  -1   -1.26    0.65 
 -11   0   1   -0.27    0.73 
 -11   0   1    0.91    0.98 
 -11   0   1   -0.17    0.71 
  11   0  -1    0.35    0.47 
 -11   0   1   -1.13    0.72 
  11   0  -1    1.08    0.91 
 -11   0   1    0.32    1.03 
 -11   0   1    0.47    0.86 
 -11   0   1    0.43    0.82 
  11   0  -1   -0.40    0.47 
  11   0  -1   -0.36    0.78 
 -10   0   1   -0.88    0.82 
  10   0  -1   -0.15    0.67 
 -10   0   1    0.09    0.77 
 -10   0   1   -0.17    0.69 
  10   0  -1   -0.34    0.47 
 -10   0   1    0.51    0.78 
 -10   0   1    0.10    0.95 
 -10   0   1    0.48    0.78 
  10   0  -1    0.71    0.82 
 -10   0   1    0.75    0.75 
  10   0  -1    0.37    0.49 
  10   0  -1   -0.23    0.63 
   9   0  -1   -0.34    0.64 
   9   0  -1    0.17    0.71 
  -9   0   1   -0.04    0.69 
   9   0  -1    0.06    0.45 
  -9   0   1   -0.35    0.66 
  -9   0   1   -0.04    0.63 
   9   0  -1    0.21    0.63 
  -9   0   1    0.08    0.66 
  -9   0   1   -0.64    0.60 
  -9   0   1    0.44    0.81 
  -9   0   1   -0.19    0.75 
   9   0  -1    0.39    0.46 
  -8   0   1    0.17    0.57 
  -8   0   1    0.25    0.77 
  -8   0   1    0.07    0.57 
   8   0  -1    0.56    0.61 
   8   0  -1   -0.56    0.40 
   8   0  -1    0.33    0.67 
   8   0  -1   -0.47    0.53 
   8   0  -1   -0.40    0.40 
  -8   0   1    0.20    0.57 
  -8   0   1   -0.14    0.55 
  -8   0   1    0.19    0.60 
  -8   0   1    0.09    0.69 
   7   0  -1    0.11    0.43 
   7   0  -1   -0.28    0.62 
   7   0  -1   -0.80    0.55 
   7   0  -1   -0.40    0.62 
  -7   0   1   -0.27    0.58 
  -7   0   1   -0.24    0.68 
   7   0  -1    0.18    0.41 
  -7   0   1    0.00    0.56 
  -7   0   1    0.61    0.59 
   7   0  -1    0.01    0.55 
  -7   0   1    0.21    0.53 
  -7   0   1   -0.18    0.56 
  -7   0   1    0.66    0.68 
   6   0  -1    0.35    0.70 
  -6   0   1    0.11    0.58 
  -6   0   1    0.40    0.57 
  -6   0   1   -0.19    0.68 
   6   0  -1   -0.29    0.42 
  -6   0   1   -0.78    0.51 
  -6   0   1    0.29    0.76 
   6   0  -1    1.00    0.67 
   6   0  -1    0.32    0.42 
   6   0  -1    0.46    0.61 
  -6   0   1    0.03    0.56 
  -6   0   1    0.51    0.59 
   6   0  -1   -0.20    0.52 
  -5   0   1    0.29    0.61 
   5   0  -1   -0.10    0.57 
   5   0  -1    0.21    0.39 
  -5   0   1   -1.22    0.44 
  -5   0   1   -0.42    0.47 
   5   0  -1    0.32    0.56 
   5   0  -1    0.44    0.51 
   5   0  -1    0.18    0.37 
  -5   0   1   -0.32    0.44 
  -5   0   1   -0.42    0.45 
  -5   0   1    0.28    0.47 
  -5   0   1   -0.28    0.52 
   5   0  -1    0.44    0.48 
  -4   0   1    0.10    0.44 
   4   0  -1   -0.01    0.37 
  -4   0   1    0.25    0.37 
   4   0  -1   -0.06    0.39 
  -4   0   1    0.27    0.40 
   4   0  -1   -0.01    0.49 
   4   0  -1   -0.16    0.43 
  -4   0   1    0.40    0.40 
  -4   0   1    0.30    0.52 
   4   0  -1   -0.15    0.30 
  -4   0   1   -0.34    0.35 
   4   0  -1   -0.19    0.28 
  -3   0   1   -0.07    0.32 
   3   0  -1    0.01    0.43 
  -3   0   1    0.08    0.39 
  -3   0   1    0.63    0.48 
   3   0  -1    0.03    0.37 
   3   0  -1    0.24    0.26 
   3   0  -1    0.40    0.26 
   3   0  -1   -0.18    0.33 
  -3   0   1    0.16    0.31 
  -3   0   1    0.19    0.36 
  -3   0   1    0.22    0.31 
   3   0  -1    0.30    0.34 
  -2   0   1    0.73    0.25 
   2   0  -1    0.81    0.34 
   2   0  -1    0.67    0.24 
   2   0  -1    0.45    0.26 
   2   0  -1    0.70    0.24 
  -2   0   1    0.60    0.32 
   2   0  -1    0.24    0.10 
  -2   0   1    0.40    0.24 
  -1   0  -1    0.42    0.43 
  -2   0  -1    0.61    0.42 
  -2   0  -1    0.07    0.42 
   2   0   1    0.56    0.37 
  -2   0  -1    0.39    0.48 
   2   0   1    0.17    0.44 
   2   0   1   -0.27    0.40 
  -2   0  -1    0.37    0.35 
  -2   0  -1    0.24    0.44 
   2   0   1   -0.25    0.35 
   2   0   1   -0.21    0.34 
   2   0   1   -0.33    0.38 
  -2   0  -1   -0.09    0.37 
   2   0   1    0.23    0.39 
  -2   0  -1    0.61    0.42 
  -3   0  -1    0.17    0.49 
   3   0   1    0.44    0.50 
  -3   0  -1    0.08    0.42 
   3   0   1    0.21    0.41 
   3   0   1   -0.28    0.38 
  -3   0  -1   -0.05    0.37 
   3   0   1   -0.70    0.48 
   3   0   1    0.27    0.45 
  -3   0  -1   -0.02    0.41 
  -3   0  -1   -0.30    0.48 
   3   0   1   -0.18    0.42 
  -3   0  -1   -0.71    0.51 
  -3   0  -1    0.11    0.45 
   3   0   1    0.08    0.43 
  -4   0  -1    0.16    0.50 
  -4   0  -1    0.11    0.53 
  -4   0  -1   -0.24    0.53 
   4   0   1    0.42    0.56 
   4   0   1   -0.76    0.44 
   4   0   1   -0.06    0.45 
   4   0   1    0.31    0.53 
  -4   0  -1    0.15    0.56 
  -4   0  -1   -0.38    0.51 
  -4   0  -1   -0.38    0.39 
   4   0   1    0.24    0.55 
  -4   0  -1   -0.41    0.44 
   4   0   1   -0.20    0.52 
   4   0   1    0.11    0.43 
  -5   0  -1   -0.03    0.52 
   5   0   1   -0.02    0.65 
  -5   0  -1   -0.25    0.54 
   5   0   1    0.53    0.54 
  -5   0  -1   -0.01    0.64 
   5   0   1   -0.26    0.59 
   5   0   1   -0.46    0.55 
   5   0   1    0.21    0.62 
  -5   0  -1    0.11    0.71 
   5   0   1   -0.20    0.56 
  -5   0  -1   -0.06    0.64 
  -5   0  -1    0.06    0.59 
  -5   0  -1   -0.15    0.56 
   6   0   1    0.23    0.54 
  -6   0  -1   -0.07    0.71 
  -6   0  -1   -0.56    0.67 
   6   0   1   -0.69    0.54 
   6   0   1   -0.42    0.63 
  -6   0  -1    0.47    0.65 
   6   0   1   -0.04    0.56 
  -6   0  -1   -0.17    0.64 
  -6   0  -1    0.11    0.62 
  -6   0  -1    0.35    0.59 
   6   0   1    0.72    0.67 
  -6   0  -1    0.26    0.74 
   6   0   1   -0.36    0.65 
  -7   0  -1    0.60    0.70 
  -7   0  -1   -0.48    0.55 
  -7   0  -1    0.33    0.77 
   7   0   1   -0.52    0.68 
   7   0   1    0.05    0.52 
  -7   0  -1    0.24    0.77 
  -7   0  -1   -0.31    0.55 
   7   0   1   -0.92    0.56 
  -7   0  -1    0.26    0.63 
   7   0   1    0.30    0.54 
   8   0   1   -0.64    0.54 
  -8   0  -1   -0.28    0.65 
   8   0   1    0.31    0.58 
  -8   0  -1   -1.28    0.67 
  -8   0  -1    0.47    0.60 
  -8   0  -1    0.14    1.03 
  -8   0  -1   -0.46    0.64 
   8   0   1    0.08    0.59 
   8   0   1    0.08    0.71 
  -8   0  -1    0.13    0.83 
  -8   0  -1   -0.45    0.66 
   9   0   1    0.48    0.78 
  -9   0  -1   -0.03    0.78 
  -9   0  -1    1.38    0.93 
  -9   0  -1    0.10    0.63 
  -9   0  -1   -0.36    0.74 
   9   0   1   -0.54    0.76 
  -9   0  -1    0.08    0.74 
   9   0   1    0.98    0.74 
  -9   0  -1    0.56    0.91 
   9   0   1    0.61    0.66 
  -9   0  -1   -0.28    0.66 
  10   0   1    0.00    0.66 
 -10   0  -1   -0.01    0.82 
 -10   0  -1    0.59    0.90 
 -10   0  -1   -0.57    0.92 
  10   0   1    0.68    0.81 
  10   0   1    0.14    0.69 
  10   0   1   -1.76    0.80 
  10   0   1   -0.13    0.75 
 -10   0  -1    0.48    0.92 
 -10   0  -1   -0.34    0.80 
 -10   0  -1   -0.60    0.77 
 -10   0  -1    0.25    1.04 
  11   0   1   -0.01    0.68 
  11   0   1    0.98    0.86 
  11   0   1   -0.42    0.76 
 -11   0  -1    1.01    0.89 
 -11   0  -1   -0.75    0.80 
 -11   0  -1    1.10    1.12 
 -11   0  -1    0.77    0.87 
 -11   0  -1    1.10    1.01 
  11   0   1    0.41    0.70 
  11   0   1   -0.38    0.87 
 -11   0  -1   -1.17    0.81 
 -11   0  -1   -0.54    0.70 
 -12   0  -1   -0.13    0.85 
 -12   0  -1    0.05    0.87 
 -12   0  -1    1.50    1.09 
  12   0   1    0.68    0.86 
  12   0   1   -0.11    0.91 
  12   0   1    0.08    0.86 
  12   0   1   -0.54    0.66 
 -12   0  -1   -0.69    0.82 
 -12   0  -1   -0.93    0.91 
 -12   0  -1    0.32    0.77 
 -12   0  -1    0.64    1.08 
 -13   0  -1   -0.91    0.99 
  13   0   1    1.61    1.09 
 -13   0  -1    0.17    0.73 
 -13   0  -1    0.17    1.19 
  13   0   1    0.25    0.70 
 -13   0  -1    1.23    1.09 
  13   0   1   -0.70    0.77 
 -13   0  -1    0.67    0.96 
 -13   0  -1    0.65    0.93 
  14   0   1   -0.09    0.61 
 -14   0  -1    0.82    1.16 
 -14   0  -1    0.26    0.98 
  14   0   1    1.40    0.80 
 -14   0  -1    1.12    0.96 
  14   0   1    0.54    0.81 
 -14   0  -1    1.53    1.09 
 -14   0  -1   -1.01    1.03 
 -14   0  -1    0.21    0.79 
 -15   0  -1   -0.85    1.03 
 -15   0  -1    0.83    1.11 
 -15   0  -1   -0.95    0.84 
 -15   0  -1   -0.15    0.68 
 -15   0  -1   -1.60    0.90 
  15   0   1    1.23    0.75 
  15   0   1    0.32    0.50 
 -15   0  -1    0.43    1.04 
 -16  -1   1    5.17    1.36 
 -16  -1   1    6.27    1.73 
 -16  -1   1    7.52    1.52 
  16  -1  -1    6.96    1.08 
 -16  -1   1    8.15    1.18 
 -16  -1   1    5.24    1.19 
 -16  -1   1    3.43    1.31 
 -16   1   1    2.87    1.16 
 -16   1   1    4.05    1.49 
 -16   1   1    6.13    1.40 
 -16   1   1    9.14    1.27 
 -16   1   1    6.99    1.05 
 -16   1   1    3.06    1.35 
  16   1  -1    6.84    1.20 
 -15  -1   1    7.68    1.52 
 -15  -1   1    5.89    1.62 
 -15  -1   1    3.44    1.30 
  15  -1  -1    8.17    1.26 
 -15  -1   1    4.97    1.17 
 -15  -1   1    7.82    1.23 
 -15  -1   1    7.43    1.42 
 -15   1   1    8.56    1.18 
 -15   1   1    9.01    1.75 
 -15   1   1    4.83    1.23 
  15   1  -1    8.50    1.32 
 -15   1   1    7.84    1.74 
 -15   1   1    7.17    1.29 
 -15   1   1    6.94    1.41 
  14  -1  -1    6.51    1.33 
 -14  -1   1    5.17    1.22 
  14  -1  -1    4.35    1.03 
 -14  -1   1    4.42    1.56 
 -14  -1   1    5.59    1.32 
 -14  -1   1    2.04    1.01 
 -14  -1   1    3.56    1.09 
 -14  -1   1    5.14    1.41 
  14   1  -1    5.62    1.68 
 -14   1   1    4.66    1.51 
 -14   1   1    4.90    1.11 
 -14   1   1    1.95    1.23 
 -14   1   1    2.99    1.09 
  14   1  -1    6.18    1.36 
 -14   1   1    4.06    1.15 
  14   1  -1    4.06    0.43 
  14   1  -1    5.73    0.53 
 -14   1   1    4.08    0.97 
 -14   1   1    2.68    1.09 
 -13  -1   1    1.42    1.27 
 -13  -1   1    1.78    1.04 
 -13  -1   1    1.12    0.94 
  13  -1  -1    1.25    0.81 
 -13  -1   1    0.25    0.88 
 -13  -1   1    1.49    0.92 
 -13  -1   1    2.18    1.02 
 -13  -1   1    0.92    1.00 
  13  -1  -1    2.88    1.14 
  13  -1  -1    1.65    1.00 
 -13   1   1    0.37    0.85 
  13   1  -1    2.29    1.11 
 -13   1   1    2.72    0.99 
 -13   1   1    0.82    1.03 
 -13   1   1    1.74    1.24 
  13   1  -1    2.11    0.55 
 -13   1   1    2.17    1.00 
  13   1  -1    1.09    0.49 
  13   1  -1    4.71    1.13 
 -13   1   1    2.64    1.07 
 -13   1   1    1.39    0.79 
 -12  -1   1   12.61    1.49 
 -12  -1   1   12.81    1.60 
 -12  -1   1   10.39    1.54 
 -12  -1   1   11.77    2.35 
 -12  -1   1   12.29    2.33 
  12  -1  -1   11.84    1.35 
  12  -1  -1   11.06    1.57 
  12  -1  -1   10.93    1.27 
 -12  -1   1   11.97    1.41 
 -12  -1   1   13.06    1.51 
  12   1  -1   12.84    1.44 
 -12   1   1   12.35    1.27 
 -12   1   1   12.96    1.75 
  12   1  -1   11.81    1.52 
  12   1  -1   12.80    1.07 
 -12   1   1   14.63    1.60 
 -12   1   1   12.00    1.64 
 -12   1   1   12.58    1.48 
 -12   1   1   11.25    2.08 
 -12   1   1   10.53    1.34 
  12   1  -1   12.16    2.02 
  12   1  -1   10.61    0.93 
 -11  -1   1   11.52    1.72 
  11  -1  -1   12.15    1.30 
 -11  -1   1   12.05    1.35 
 -11  -1   1   13.93    1.50 
 -11  -1   1   11.58    1.53 
  11  -1  -1   12.85    1.53 
  11  -1  -1   12.29    0.78 
  11  -1  -1   13.07    1.32 
 -11  -1   1   13.04    1.48 
 -11  -1   1   13.58    1.39 
  11  -1  -1   12.30    0.79 
 -11  -1   1   10.93    1.41 
  11   1  -1   11.53    1.05 
 -11   1   1   12.65    1.46 
 -11   1   1   13.02    1.43 
  11   1  -1   10.91    1.45 
  11   1  -1   13.21    1.42 
 -11   1   1   10.77    1.56 
  11   1  -1   13.11    1.11 
 -11   1   1   12.59    1.73 
 -11   1   1   14.03    1.30 
 -11   1   1   14.10    1.47 
 -11   1   1   12.43    1.35 
 -10  -1   1    4.80    1.30 
  10  -1  -1    5.23    0.59 
 -10  -1   1    5.17    1.06 
  10  -1  -1    5.57    1.03 
 -10  -1   1    5.22    1.02 
 -10  -1   1    3.63    0.98 
  10  -1  -1    5.48    0.58 
 -10  -1   1    4.54    0.99 
 -10  -1   1    2.58    0.90 
  10  -1  -1    4.96    0.93 
 -10  -1   1    6.03    1.24 
  10  -1  -1    4.94    1.08 
  10   1  -1    5.52    1.08 
 -10   1   1    6.90    1.07 
  10   1  -1    3.73    0.91 
 -10   1   1    6.04    1.31 
 -10   1   1    5.32    0.97 
 -10   1   1    4.50    1.00 
 -10   1   1    6.12    1.26 
  10   1  -1    4.33    0.73 
 -10   1   1    3.15    0.89 
  10   1  -1    4.63    0.72 
 -10   1   1    5.68    0.91 
  -9  -1   1   11.56    1.20 
  -9  -1   1    7.40    1.08 
  -9  -1   1    8.42    1.30 
  -9  -1   1   10.86    1.18 
   9  -1  -1    7.22    0.97 
   9  -1  -1   10.44    1.31 
   9  -1  -1   10.09    0.80 
  -9  -1   1   10.54    1.21 
  -9  -1   1    9.91    1.24 
   9  -1  -1    8.25    0.74 
  -9   1   1    9.76    0.99 
  -9   1   1    8.47    1.07 
  -9   1   1    9.42    1.35 
  -9   1   1   11.10    1.14 
  -9   1   1    8.97    1.05 
   9   1  -1    9.93    0.88 
   9   1  -1    9.31    1.10 
  -9   1   1   10.26    1.34 
   9   1  -1   11.28    0.99 
   9   1  -1    8.96    1.33 
  -9   1   1    8.80    1.08 
  -8  -1   1   18.89    1.36 
  -8  -1   1   17.46    1.31 
   8  -1  -1   19.10    1.28 
   8  -1  -1   20.97    1.54 
   8  -1  -1   18.52    0.96 
  -8  -1   1   16.19    1.37 
  -8  -1   1   19.55    1.39 
  -8  -1   1   21.90    1.38 
  -8  -1   1   17.86    1.70 
   8  -1  -1   18.75    0.94 
  -8   1   1   17.81    1.59 
   8   1  -1   19.45    1.13 
   8   1  -1   18.50    1.55 
  -8   1   1   18.56    1.64 
  -8   1   1   19.62    1.32 
   8   1  -1   19.90    1.38 
  -8   1   1   18.26    1.33 
  -8   1   1   21.83    1.34 
  -8   1   1   20.44    1.26 
   8   1  -1   18.23    1.43 
   8   1  -1   19.41    1.12 
  -8   1   1   22.13    1.35 
  -7  -1   1   56.45    2.22 
  -7  -1   1   54.93    2.55 
  -7  -1   1   55.51    2.35 
  -7  -1   1   57.28    2.17 
  -7  -1   1   56.64    2.18 
   7  -1  -1   55.86    1.78 
  -7  -1   1   56.25    2.23 
   7  -1  -1   53.16    2.07 
   7  -1  -1   55.42    1.77 
   7  -1  -1   54.83    2.33 
  -7  -1   1   55.73    2.18 
  -7   1   1   58.98    2.07 
   7   1  -1   54.39    1.95 
  -7   1   1   59.10    2.11 
  -7   1   1   57.44    2.14 
  -7   1   1   57.14    2.44 
   7   1  -1   58.30    2.32 
   7   1  -1   52.73    2.13 
  -7   1   1   56.08    2.15 
   7   1  -1   54.86    1.96 
   7   1  -1   56.54    2.49 
  -7   1   1   58.80    2.53 
  -7   1   1   55.83    2.12 
  -6  -1   1   63.93    2.43 
   6  -1  -1   59.35    2.40 
  -6  -1   1   62.71    2.25 
  -6  -1   1   66.86    2.61 
  -6  -1   1   65.46    2.35 
   6  -1  -1   63.89    1.91 
   6  -1  -1   66.19    1.91 
  -6  -1   1   60.76    2.27 
   6  -1  -1   64.16    2.18 
  -6  -1   1   60.52    2.25 
  -6  -1   1   63.91    2.32 
   6   1  -1   65.41    2.10 
  -6   1   1   63.31    2.49 
  -6   1   1   62.75    2.16 
   6   1  -1   60.01    2.32 
   6   1  -1   61.21    2.08 
   6   1  -1   64.08    2.27 
  -6   1   1   67.19    2.26 
  -6   1   1   65.16    2.16 
   6   1  -1   62.40    2.53 
  -6   1   1   64.27    2.19 
  -6   1   1   62.84    2.61 
  -6   1   1   60.80    2.18 
   5  -1  -1   76.75    2.15 
  -5  -1   1   78.01    2.56 
  -5  -1   1   76.90    2.58 
   5  -1  -1   82.19    2.67 
  -5  -1   1   79.23    2.77 
  -5  -1   1   78.35    2.49 
   5  -1  -1   75.99    2.38 
   5  -1  -1   75.62    2.15 
  -5  -1   1   79.02    2.48 
  -5  -1   1   79.00    2.52 
  -5  -1   1   72.85    2.47 
  -5   1   1   77.98    2.36 
   5   1  -1   79.07    2.74 
  -5   1   1   77.33    2.78 
   5   1  -1   77.31    2.34 
   5   1  -1   78.26    2.55 
  -5   1   1   77.20    2.39 
   5   1  -1   78.21    2.36 
   5   1  -1   78.47    2.48 
  -5   1   1   76.55    2.36 
  -5   1   1   79.64    2.43 
  -5   1   1   77.36    2.37 
  -5   1   1   75.30    2.63 
   4  -1  -1    0.72    0.25 
  -4  -1   1    0.50    0.45 
   4  -1  -1    0.56    0.26 
  -4  -1   1   -0.16    0.43 
   4  -1  -1    0.33    0.36 
  -4  -1   1    0.37    0.43 
  -4  -1   1    0.23    0.42 
  -4  -1   1    0.38    0.43 
  -4  -1   1    0.58    0.54 
   4  -1  -1    0.23    0.46 
   4   1  -1   -0.12    0.36 
   4   1  -1    0.25    0.38 
  -4   1   1    0.61    0.36 
  -4   1   1    0.53    0.52 
   4   1  -1    0.93    0.44 
  -4   1   1    0.72    0.35 
  -4   1   1    0.69    0.54 
   4   1  -1    0.67    0.54 
  -4   1   1    1.09    0.42 
  -4   1   1    0.62    0.38 
   4   1  -1    0.68    0.46 
  -3  -1   1  426.75   13.19 
   3  -1  -1  414.13   12.22 
   3   1  -1  425.65   13.08 
  -3   1   1  425.55   12.29 
   2  -1  -1   25.89    0.76 
   2  -1  -1   23.93    0.96 
   2  -1  -1   24.84    0.80 
  -2  -1   1   25.05    0.91 
  -2  -1   1   24.78    0.90 
  -2  -1   1   23.78    1.03 
  -2  -1   1   22.84    0.88 
  -2  -1   1   24.08    0.84 
  -2  -1   1   26.28    0.94 
   2   1  -1   25.08    0.92 
   2   1  -1   23.13    0.84 
  -2   1   1   25.53    0.75 
   2   1  -1   23.83    0.86 
   2   1  -1   25.68    1.06 
  -2   1   1   25.91    0.76 
  -2   1   1   23.24    0.95 
   2   1  -1   24.37    0.87 
   1  -1   1   11.34    0.46 
  -1  -1  -1   10.14    0.59 
  -1  -1  -1   10.96    0.61 
   1  -1   1   11.56    0.57 
   1  -1   1    9.39    0.59 
  -1  -1  -1    8.82    0.54 
  -1  -1  -1    9.81    0.64 
   1   1   1    7.65    0.64 
  -1   1  -1   12.61    0.66 
  -1   1  -1   13.21    0.65 
   1   1   1   11.00    0.59 
  -1   1  -1   10.07    0.57 
  -2  -1  -1   95.05    2.67 
  -2  -1  -1   88.31    2.65 
   2  -1   1   95.42    2.67 
  -2  -1  -1   93.48    2.71 
  -2  -1  -1   93.11    2.66 
  -2  -1  -1   94.05    2.67 
  -2  -1  -1   94.37    2.71 
   2  -1   1   90.94    2.62 
   2  -1   1   92.76    2.50 
  -2  -1  -1   95.97    2.76 
   2  -1   1   89.70    2.65 
   2  -1   1   97.40    2.77 
  -2   1  -1   93.24    2.49 
  -2   1  -1   91.87    2.62 
  -2   1  -1   93.42    2.65 
   2   1   1   91.79    2.67 
   2   1   1   95.58    2.69 
   2   1   1   96.49    2.68 
  -2   1  -1  100.95    2.80 
   2   1   1   96.08    2.69 
   2   1   1   98.62    2.70 
   2   1   1   94.27    2.75 
  -2   1  -1   92.71    2.67 
   2   1   1   92.59    2.69 
   3  -1   1    0.63    0.46 
   3  -1   1    0.17    0.43 
   3  -1   1    0.42    0.42 
   3  -1   1    0.08    0.32 
   3  -1   1    0.53    0.56 
  -3  -1  -1    0.14    0.47 
  -3  -1  -1    0.46    0.50 
  -3  -1  -1    0.52    0.45 
   3  -1   1    0.94    0.50 
  -3  -1  -1    0.14    0.45 
  -3  -1  -1    0.44    0.52 
  -3  -1  -1    1.27    0.51 
  -3  -1  -1    0.46    0.51 
   3   1   1   -0.56    0.49 
   3   1   1    0.37    0.47 
  -3   1  -1    0.58    0.50 
  -3   1  -1    1.13    0.50 
   3   1   1    0.49    0.50 
  -3   1  -1    0.38    0.40 
  -3   1  -1    0.69    0.54 
  -3   1  -1    1.19    0.47 
  -3   1  -1    0.92    0.49 
   3   1   1    0.30    0.48 
  -3   1  -1    0.52    0.32 
   3   1   1    0.22    0.50 
   3   1   1    0.71    0.52 
   3   1   1    0.12    0.46 
   4  -1   1   69.24    2.30 
   4  -1   1   69.34    2.32 
   4  -1   1   67.88    2.21 
  -4  -1  -1   68.19    2.35 
  -4  -1  -1   70.22    2.46 
  -4  -1  -1   68.75    2.29 
   4  -1   1   69.96    2.24 
  -4  -1  -1   68.22    2.33 
  -4  -1  -1   67.92    2.31 
   4  -1   1   69.96    2.48 
  -4  -1  -1   72.57    2.37 
  -4  -1  -1   68.06    2.44 
   4  -1   1   71.74    2.12 
  -4   1  -1   70.18    2.12 
  -4   1  -1   67.37    2.27 
  -4   1  -1   70.28    2.31 
   4   1   1   73.56    2.32 
  -4   1  -1   71.21    2.51 
   4   1   1   70.43    2.38 
   4   1   1   67.92    2.31 
   4   1   1   68.94    2.43 
  -4   1  -1   73.63    2.49 
  -4   1  -1   70.13    2.28 
   4   1   1   72.36    2.32 
   4   1   1   72.48    2.47 
  -4   1  -1   68.33    2.31 
   4   1   1   71.43    2.31 
   5  -1   1   89.82    2.91 
  -5  -1  -1   89.67    2.88 
  -5  -1  -1   94.76    3.14 
   5  -1   1   88.77    2.68 
   5  -1   1   86.20    2.78 
   5  -1   1   92.17    3.11 
  -5  -1  -1   88.97    2.93 
  -5  -1  -1   85.27    3.04 
  -5  -1  -1   92.23    3.01 
   5  -1   1   92.06    2.90 
   5  -1   1   85.93    2.76 
  -5  -1  -1   89.61    2.95 
  -5  -1  -1   81.71    2.87 
   5   1   1   89.98    2.98 
   5   1   1   80.55    2.99 
  -5   1  -1   87.82    2.89 
  -5   1  -1   90.61    2.88 
  -5   1  -1   87.01    2.67 
  -5   1  -1   84.35    2.88 
   5   1   1   90.37    2.88 
   5   1   1   91.83    2.96 
  -5   1  -1   87.90    3.11 
  -5   1  -1   88.12    3.11 
   5   1   1   88.90    3.08 
   5   1   1   94.89    2.89 
   5   1   1   88.95    2.85 
  -5   1  -1   90.84    2.91 
  -6  -1  -1   16.91    1.37 
  -6  -1  -1   18.26    1.60 
  -6  -1  -1   17.46    1.37 
   6  -1   1   18.86    1.17 
   6  -1   1   19.37    1.22 
  -6  -1  -1   16.52    1.30 
  -6  -1  -1   18.97    1.37 
   6  -1   1   17.97    1.12 
   6  -1   1   20.02    1.33 
   6  -1   1   19.04    1.31 
   6  -1   1   18.66    1.53 
  -6  -1  -1   19.22    1.35 
  -6  -1  -1   17.06    1.62 
   6   1   1   19.21    1.53 
   6   1   1   19.88    1.27 
  -6   1  -1   20.13    1.36 
   6   1   1   18.42    1.31 
   6   1   1   18.97    1.50 
  -6   1  -1   22.15    1.36 
  -6   1  -1   19.93    1.16 
   6   1   1   19.11    1.26 
  -6   1  -1   16.61    1.46 
  -6   1  -1   16.02    1.70 
  -6   1  -1   17.91    1.62 
  -6   1  -1   17.41    1.32 
   6   1   1   19.79    1.40 
  -7  -1  -1    2.76    0.83 
   7  -1   1    5.32    1.02 
   7  -1   1    3.42    0.76 
  -7  -1  -1    4.31    0.91 
  -7  -1  -1    5.08    0.88 
   7  -1   1    5.00    0.75 
  -7  -1  -1    3.68    0.94 
  -7  -1  -1    2.78    0.74 
  -7  -1  -1    4.45    1.01 
  -7  -1  -1    4.10    0.81 
   7  -1   1    4.11    0.71 
   7   1   1    3.57    0.91 
  -7   1  -1    3.77    0.85 
   7   1   1    4.23    0.88 
  -7   1  -1    4.38    0.89 
  -7   1  -1    4.88    0.85 
  -7   1  -1    3.91    0.65 
  -7   1  -1    4.28    0.95 
  -7   1  -1    3.56    0.80 
   7   1   1    5.46    0.83 
  -7   1  -1    4.80    1.01 
   7   1   1    5.07    0.81 
  -8  -1  -1   13.20    1.47 
   8  -1   1   14.77    1.34 
   8  -1   1   14.38    1.14 
   8  -1   1   13.97    1.17 
  -8  -1  -1   15.09    1.55 
   8  -1   1   11.65    1.30 
  -8  -1  -1   14.06    1.30 
   8  -1   1   13.90    1.27 
  -8  -1  -1   15.22    1.34 
  -8  -1  -1   14.23    1.35 
  -8  -1  -1   14.50    1.37 
  -8  -1  -1   15.52    1.40 
   8   1   1   12.65    1.19 
   8   1   1   14.43    1.46 
   8   1   1   11.59    1.29 
  -8   1  -1   13.34    1.33 
  -8   1  -1   15.02    1.35 
  -8   1  -1   15.29    1.50 
   8   1   1   15.25    1.28 
  -8   1  -1   12.56    1.12 
   8   1   1   15.07    1.39 
  -8   1  -1   15.03    1.34 
   8   1   1   13.68    1.32 
  -8   1  -1   12.68    1.43 
  -9  -1  -1   10.60    1.27 
   9  -1   1   10.61    1.29 
  -9  -1  -1   11.40    1.36 
  -9  -1  -1   11.41    1.32 
  -9  -1  -1    9.71    1.14 
   9  -1   1    9.52    1.15 
  -9  -1  -1   12.58    1.43 
  -9  -1  -1   11.83    1.48 
   9  -1   1   10.55    1.08 
   9  -1   1   12.52    1.54 
  -9  -1  -1    9.59    1.46 
   9  -1   1   10.12    1.04 
  -9   1  -1    8.86    1.22 
   9   1   1   10.67    1.14 
   9   1   1   12.04    1.33 
  -9   1  -1    9.98    1.39 
  -9   1  -1    9.54    1.04 
  -9   1  -1   10.03    1.25 
   9   1   1   11.01    1.16 
  -9   1  -1    9.98    1.47 
  -9   1  -1    9.55    1.24 
  -9   1  -1   12.38    1.37 
   9   1   1   10.44    1.32 
   9   1   1   13.05    1.37 
 -10  -1  -1   31.06    2.38 
 -10  -1  -1   30.14    1.92 
  10  -1   1   28.34    2.17 
 -10  -1  -1   32.31    2.06 
 -10  -1  -1   29.98    2.06 
 -10  -1  -1   32.80    2.17 
  10  -1   1   30.54    1.99 
 -10  -1  -1   32.46    2.04 
 -10  -1  -1   28.03    2.21 
  10  -1   1   27.01    1.62 
 -10   1  -1   32.74    2.37 
 -10   1  -1   31.40    1.78 
 -10   1  -1   30.37    1.96 
  10   1   1   29.26    2.15 
 -10   1  -1   30.81    2.02 
  10   1   1   31.20    1.98 
  10   1   1   29.84    2.00 
 -10   1  -1   33.14    2.07 
 -10   1  -1   29.23    1.96 
 -10   1  -1   27.63    2.31 
  10   1   1   31.00    1.80 
  10   1   1   29.34    1.76 
 -11  -1  -1    1.72    0.90 
 -11  -1  -1    2.42    1.01 
 -11  -1  -1    1.99    1.15 
  11  -1   1    0.23    0.93 
 -11  -1  -1    0.51    0.91 
 -11  -1  -1    2.02    1.07 
  11  -1   1    2.43    0.81 
  11  -1   1    1.44    0.87 
  11  -1   1    1.64    0.73 
 -11  -1  -1    3.33    1.07 
  11  -1   1    0.75    0.87 
 -11  -1  -1    1.14    1.13 
  11   1   1    2.44    0.98 
 -11   1  -1    2.07    0.99 
 -11   1  -1    2.52    1.18 
 -11   1  -1    2.35    1.05 
 -11   1  -1    1.99    0.89 
 -11   1  -1    2.79    1.21 
  11   1   1    2.45    0.87 
 -11   1  -1    2.18    0.97 
  11   1   1    1.70    0.87 
  11   1   1    1.69    1.05 
  11   1   1    2.02    0.94 
 -12  -1  -1    5.36    1.25 
 -12  -1  -1    6.20    1.34 
  12  -1   1    6.63    0.95 
 -12  -1  -1    3.71    1.15 
  12  -1   1    5.01    1.19 
 -12  -1  -1    5.70    1.49 
 -12  -1  -1    5.56    1.36 
 -12  -1  -1    3.95    1.05 
  12  -1   1    4.38    1.05 
  12  -1   1    5.00    1.47 
 -12  -1  -1    4.11    1.14 
  12  -1   1    5.29    0.88 
  12   1   1    4.23    0.95 
 -12   1  -1    3.64    1.13 
  12   1   1    6.07    1.22 
 -12   1  -1    5.97    1.44 
  12   1   1    4.83    0.93 
 -12   1  -1    5.91    1.29 
  12   1   1    5.61    1.30 
 -12   1  -1    5.63    1.48 
 -12   1  -1    5.10    0.96 
 -12   1  -1    6.04    1.24 
  12   1   1    4.23    1.15 
 -12   1  -1    1.27    0.98 
 -13  -1  -1    1.76    1.32 
 -13  -1  -1    2.18    1.16 
 -13  -1  -1    1.03    0.88 
  13  -1   1    1.90    0.68 
  13  -1   1    2.13    1.23 
 -13  -1  -1    1.99    1.05 
  13  -1   1    1.44    0.77 
  13  -1   1    2.53    0.89 
 -13  -1  -1    0.94    1.14 
 -13  -1  -1    1.46    1.08 
 -13  -1  -1    1.02    1.01 
 -13   1  -1    1.98    0.80 
 -13   1  -1    1.24    1.15 
  13   1   1    2.14    1.11 
  13   1   1    3.40    1.04 
 -13   1  -1    1.00    1.21 
 -13   1  -1    0.54    0.91 
  13   1   1    1.00    0.73 
  13   1   1    1.84    0.85 
 -13   1  -1    0.89    1.00 
 -13   1  -1    2.19    1.17 
 -14  -1  -1    0.57    1.05 
 -14  -1  -1    0.57    0.84 
 -14  -1  -1   -0.51    1.05 
 -14  -1  -1    0.04    1.15 
  14  -1   1    0.36    0.50 
 -14  -1  -1    0.63    0.97 
 -14  -1  -1   -0.41    1.06 
 -14   1  -1    1.39    0.94 
  14   1   1   -1.64    0.59 
 -14   1  -1    1.00    1.26 
 -14   1  -1    0.66    1.04 
 -14   1  -1   -1.06    1.03 
 -14   1  -1   -0.83    0.67 
 -14   1  -1    1.04    1.08 
  14   1   1   -0.28    0.83 
  14   1   1    0.06    0.61 
 -15  -1  -1    5.98    1.42 
 -15  -1  -1    8.98    1.64 
  15  -1   1    8.18    0.75 
  15  -1   1   11.10    0.85 
 -15  -1  -1   10.11    1.94 
 -15  -1  -1    7.70    1.59 
 -15  -1  -1    7.55    1.62 
 -15   1  -1    8.57    1.56 
 -15   1  -1    8.76    1.48 
 -15   1  -1    7.80    1.52 
 -15   1  -1    7.53    1.09 
 -15   1  -1    7.79    1.69 
  15   1   1    8.94    1.02 
  15   1   1    8.49    1.41 
 -15   1  -1    9.15    1.81 
 -16  -2   1    9.04    1.93 
  16  -2  -1    8.06    1.18 
 -16  -2   1   10.24    1.64 
 -16  -2   1    8.59    1.62 
 -16  -2   1    7.43    1.49 
 -16  -2   1   12.06    1.91 
 -16  -2   1    9.19    1.66 
 -16   2   1    9.33    1.34 
 -16   2   1    7.96    1.75 
 -16   2   1    9.76    1.81 
 -16   2   1    7.69    1.48 
 -16   2   1    8.73    1.05 
 -16   2   1    8.46    1.40 
 -15  -2   1    2.15    1.19 
 -15  -2   1    2.90    1.45 
 -15  -2   1    1.68    1.14 
 -15  -2   1    1.69    0.96 
 -15  -2   1    4.68    1.32 
  15  -2  -1    3.52    0.96 
 -15   2   1    0.91    0.99 
 -15   2   1    2.52    0.81 
 -15   2   1    3.41    1.11 
 -15   2   1    2.42    1.30 
 -15   2   1    4.05    1.45 
  15   2  -1   -0.16    1.49 
 -15   2   1    2.65    0.99 
 -14  -2   1    0.28    1.16 
 -14  -2   1    2.40    1.05 
  14  -2  -1    1.35    1.08 
  14  -2  -1    1.23    0.80 
 -14  -2   1    2.13    1.12 
 -14  -2   1    0.40    1.57 
 -14  -2   1    3.00    1.21 
 -14  -2   1    1.90    0.98 
 -14  -2   1    1.24    1.12 
 -14   2   1    1.87    0.77 
 -14   2   1    2.74    1.33 
  14   2  -1    1.47    0.48 
 -14   2   1    2.23    0.94 
  14   2  -1    1.72    0.54 
 -14   2   1    0.41    0.85 
 -14   2   1   -0.12    0.83 
  14   2  -1   -0.20    0.92 
 -14   2   1    0.87    0.90 
  14   2  -1    1.72    1.32 
 -14   2   1    1.07    1.18 
 -13  -2   1    2.34    1.06 
 -13  -2   1    3.68    1.11 
  13  -2  -1    6.92    1.06 
 -13  -2   1    4.48    1.15 
 -13  -2   1    4.18    1.22 
 -13  -2   1    4.63    1.17 
 -13  -2   1    3.58    1.40 
 -13   2   1    3.15    1.05 
 -13   2   1    5.32    0.92 
  13   2  -1    4.73    0.73 
 -13   2   1    3.80    1.13 
  13   2  -1    2.23    1.03 
 -13   2   1    5.44    1.52 
 -13   2   1    2.11    1.00 
 -13   2   1    4.25    1.08 
 -13   2   1    4.64    1.34 
  13   2  -1    4.06    0.74 
  12  -2  -1   18.14    1.86 
 -12  -2   1   15.48    1.82 
  12  -2  -1   17.66    1.51 
 -12  -2   1   15.57    1.59 
  12  -2  -1   19.40    1.58 
 -12  -2   1   16.06    1.70 
 -12  -2   1   18.93    1.77 
 -12  -2   1   19.26    1.90 
  12   2  -1   17.75    1.70 
 -12   2   1   17.26    1.63 
  12   2  -1   17.44    1.26 
 -12   2   1   20.02    1.68 
  12   2  -1   17.64    1.29 
 -12   2   1   20.27    2.08 
 -12   2   1   16.41    1.69 
  12   2  -1   16.78    1.69 
 -12   2   1   17.14    1.42 
  11  -2  -1    9.88    1.15 
  11  -2  -1    9.67    1.44 
 -11  -2   1    9.93    1.51 
 -11  -2   1    8.94    1.57 
 -11  -2   1    7.89    1.24 
 -11  -2   1    9.61    1.32 
  11  -2  -1    9.27    1.15 
 -11  -2   1    8.86    1.33 
 -11  -2   1    8.34    1.29 
 -11  -2   1    7.64    1.28 
 -11   2   1    8.38    1.19 
  11   2  -1    7.52    1.21 
  11   2  -1    9.87    1.00 
  11   2  -1    8.45    1.47 
  11   2  -1    5.56    1.01 
  11   2  -1    9.43    1.27 
 -11   2   1    9.76    1.22 
 -11   2   1    6.43    1.33 
  11   2  -1    9.27    1.00 
 -11   2   1    9.35    1.27 
 -11   2   1    8.79    1.23 
 -11   2   1    8.92    1.01 
 -11   2   1   10.02    1.65 
 -10  -2   1   56.20    2.59 
 -10  -2   1   55.51    2.66 
 -10  -2   1   54.36    2.73 
 -10  -2   1   55.25    2.62 
 -10  -2   1   59.21    2.66 
  10  -2  -1   54.70    1.64 
 -10  -2   1   57.07    2.57 
  10  -2  -1   55.28    1.63 
  10  -2  -1   55.30    2.33 
  10  -2  -1   52.15    2.31 
  10  -2  -1   52.37    2.72 
 -10  -2   1   57.85    3.05 
 -10   2   1   57.47    2.50 
  10   2  -1   53.91    2.49 
  10   2  -1   56.20    2.43 
  10   2  -1   54.23    2.83 
 -10   2   1   52.97    2.99 
 -10   2   1   56.77    2.49 
  10   2  -1   58.59    2.21 
 -10   2   1   55.59    2.85 
 -10   2   1   55.52    2.42 
 -10   2   1   55.58    2.45 
  10   2  -1   59.43    2.71 
  10   2  -1   54.22    2.18 
 -10   2   1   53.23    2.21 
   9  -2  -1   14.54    0.76 
  -9  -2   1   10.68    1.42 
  -9  -2   1   14.80    1.40 
  -9  -2   1   11.41    1.31 
   9  -2  -1   13.49    1.39 
  -9  -2   1   13.44    1.61 
  -9  -2   1   14.92    1.41 
  -9  -2   1   15.50    1.44 
  -9  -2   1   14.51    1.39 
   9  -2  -1   13.35    0.73 
   9  -2  -1   14.41    1.16 
   9   2  -1   16.03    1.19 
   9   2  -1   15.13    1.27 
   9   2  -1   12.99    1.50 
  -9   2   1   13.86    1.21 
  -9   2   1   15.27    1.35 
  -9   2   1   13.50    1.12 
   9   2  -1   15.49    1.36 
   9   2  -1   14.00    1.13 
  -9   2   1   15.86    1.67 
  -9   2   1   16.10    1.30 
   9   2  -1   12.54    1.47 
  -9   2   1   12.27    1.41 
  -9   2   1   18.52    1.81 
  -8  -2   1   20.85    1.44 
  -8  -2   1   22.54    1.55 
   8  -2  -1   23.82    1.31 
  -8  -2   1   19.77    1.67 
   8  -2  -1   23.21    1.30 
   8  -2  -1   22.59    1.65 
  -8  -2   1   23.23    1.90 
  -8  -2   1   19.98    1.53 
  -8  -2   1   22.42    1.52 
  -8  -2   1   21.50    1.79 
   8  -2  -1   20.95    0.90 
   8  -2  -1   21.80    0.92 
  -8   2   1   24.11    1.71 
   8   2  -1   24.16    1.44 
  -8   2   1   25.08    1.79 
   8   2  -1   23.15    1.54 
  -8   2   1   20.60    1.34 
  -8   2   1   23.34    1.34 
   8   2  -1   22.81    1.28 
  -8   2   1   23.24    1.24 
   8   2  -1   23.02    1.29 
  -8   2   1   23.16    1.35 
   8   2  -1   22.94    1.46 
  -8   2   1   22.73    1.37 
   8   2  -1   21.01    1.66 
  -7  -2   1    3.85    0.82 
  -7  -2   1    3.57    0.80 
  -7  -2   1    5.20    0.83 
   7  -2  -1    4.32    0.66 
   7  -2  -1    3.24    0.65 
   7  -2  -1    4.74    0.91 
   7  -2  -1    3.93    0.41 
  -7  -2   1    3.61    0.97 
  -7  -2   1    3.13    0.78 
  -7  -2   1    4.31    0.81 
   7  -2  -1    3.62    0.42 
   7   2  -1    2.51    0.63 
  -7   2   1    5.21    0.75 
   7   2  -1    2.16    0.81 
  -7   2   1    3.37    0.94 
  -7   2   1    3.27    0.68 
   7   2  -1    3.93    0.70 
   7   2  -1    4.72    0.76 
  -7   2   1    4.20    0.61 
   7   2  -1    3.47    0.77 
  -7   2   1    2.63    0.83 
  -7   2   1    3.96    0.68 
   7   2  -1    3.64    0.79 
  -7   2   1    3.97    0.70 
   6  -2  -1   82.07    2.63 
   6  -2  -1   81.04    2.65 
  -6  -2   1   91.44    2.96 
  -6  -2   1   86.88    2.87 
   6  -2  -1   86.14    2.33 
   6  -2  -1   86.60    3.03 
  -6  -2   1   85.40    2.87 
  -6  -2   1   83.89    2.94 
  -6  -2   1   89.66    3.22 
   6  -2  -1   84.36    2.32 
  -6  -2   1   89.51    2.93 
  -6   2   1   80.25    2.68 
   6   2  -1   83.60    2.70 
  -6   2   1   86.20    2.72 
   6   2  -1   82.38    2.85 
   6   2  -1   83.95    2.87 
  -6   2   1   93.45    3.21 
  -6   2   1   87.94    2.69 
  -6   2   1   86.52    2.68 
   6   2  -1   85.12    3.13 
   6   2  -1   84.01    2.71 
  -6   2   1   83.01    2.55 
  -6   2   1   86.79    3.07 
   6   2  -1   83.64    2.81 
   5  -2  -1  351.96    9.36 
  -5  -2   1  362.55    9.32 
   5  -2  -1  339.47    9.02 
  -5  -2   1  366.17    9.29 
  -5  -2   1  361.72    9.23 
  -5  -2   1  355.93    9.21 
  -5   2   1  355.12    9.01 
   5   2  -1  355.88    9.21 
   5   2  -1  351.54    9.10 
   5   2  -1  361.52    9.50 
  -5   2   1  344.60    9.05 
   5   2  -1  350.04    9.23 
   5   2  -1  369.98    9.13 
  -5   2   1  354.82    8.93 
  -4  -2   1  527.94   17.32 
   4  -2  -1  527.45   15.90 
  -4   2   1  550.39   16.05 
  -2  -2   1  275.04    9.41 
   2  -2  -1  261.53    7.87 
  -2   2   1  264.64    7.90 
  -1  -2   1  130.83    3.37 
   1  -2  -1  114.34    3.18 
  -1  -2   1  122.24    3.30 
  -1  -2   1  130.21    3.34 
   1  -2  -1  130.75    3.19 
  -1  -2   1  125.42    3.32 
  -1  -2   1  121.99    3.30 
   1   2  -1  115.87    3.30 
   1   2  -1  111.03    3.29 
   1   2  -1  128.33    3.31 
   1   2  -1  130.89    3.35 
   1   2  -1  135.28    3.38 
   1   2  -1  129.59    3.32 
   0  -2   1    2.02    0.34 
   0  -2   1    2.32    0.35 
   0  -2  -1    2.96    0.34 
   0  -2  -1    3.43    0.37 
   0  -2  -1    2.60    0.36 
   0  -2  -1    1.93    0.29 
   0  -2   1    2.26    0.35 
   0  -2  -1    2.76    0.33 
   0  -2   1    2.77    0.40 
   0   2  -1    2.54    0.36 
   0   2  -1    2.74    0.43 
   0   2  -1    2.96    0.39 
   0   2  -1    2.58    0.32 
   0   2   1    3.09    0.39 
   0   2   1    1.11    0.29 
   0   2  -1    3.70    0.45 
   0   2   1    1.16    0.28 
   0   2   1    1.45    0.30 
  -2  -2  -1  295.99   10.64 
   2  -2   1  289.17   10.26 
   2   2   1  286.22   10.57 
  -2   2  -1  288.08   10.26 
  -3  -2  -1  323.54   12.01 
   3  -2   1  296.26   11.40 
  -3  -2  -1  323.02   12.07 
  -3   2  -1  311.97   11.50 
   4  -2   1   27.35    1.31 
   4  -2   1   26.15    1.00 
  -4  -2  -1   25.21    1.43 
  -4  -2  -1   28.50    1.49 
   4  -2   1   27.35    1.23 
  -4  -2  -1   26.16    1.36 
   4  -2   1   25.73    1.22 
  -4  -2  -1   24.00    1.29 
   4  -2   1   25.94    1.26 
   4  -2   1   27.87    1.45 
  -4  -2  -1   24.92    1.30 
  -4  -2  -1   24.64    1.36 
  -4  -2  -1   27.05    1.36 
  -4   2  -1   24.96    0.99 
   4   2   1   26.49    1.33 
   4   2   1   26.38    1.33 
  -4   2  -1   23.37    1.23 
   4   2   1   29.02    1.38 
  -4   2  -1   26.90    1.31 
  -4   2  -1   25.25    1.25 
  -4   2  -1   26.20    1.52 
   4   2   1   26.78    1.39 
   4   2   1   24.83    1.42 
   4   2   1   28.66    1.43 
   4   2   1   28.02    1.43 
  -5  -2  -1    4.01    0.85 
   5  -2   1    2.98    0.65 
  -5  -2  -1    2.92    0.75 
   5  -2   1    3.18    0.84 
  -5  -2  -1    3.38    0.85 
  -5  -2  -1    2.83    0.77 
   5  -2   1    2.57    0.50 
   5  -2   1    2.91    0.63 
  -5  -2  -1    2.83    0.80 
   5  -2   1    2.05    0.67 
  -5  -2  -1    3.17    0.82 
  -5  -2  -1    3.72    0.82 
   5  -2   1    3.94    0.72 
  -5   2  -1    2.70    0.86 
   5   2   1    3.80    0.88 
  -5   2  -1    2.98    0.69 
   5   2   1    2.83    0.82 
   5   2   1    3.22    0.80 
   5   2   1    1.47    0.65 
  -5   2  -1    3.66    0.78 
  -5   2  -1    3.34    0.70 
  -5   2  -1    3.03    0.80 
  -5   2  -1    2.59    0.49 
   5   2   1    2.59    0.70 
  -5   2  -1    2.65    0.77 
   5   2   1    2.61    0.78 
   5   2   1    2.99    0.75 
   6  -2   1  104.23    3.63 
  -6  -2  -1  108.93    3.66 
   6  -2   1  108.13    3.07 
   6  -2   1  106.78    3.41 
   6  -2   1  104.89    3.22 
   6  -2   1  106.80    3.37 
   6  -2   1  105.73    3.22 
  -6  -2  -1  101.36    3.45 
  -6  -2  -1  107.97    3.49 
  -6  -2  -1  103.12    3.49 
  -6  -2  -1  105.68    3.47 
  -6  -2  -1  107.73    3.63 
   6   2   1  105.74    3.40 
   6   2   1  104.15    3.38 
   6   2   1  107.84    3.51 
  -6   2  -1  108.53    3.83 
   6   2   1  104.32    3.51 
  -6   2  -1  103.09    3.06 
  -6   2  -1  102.93    4.06 
  -6   2  -1  104.43    3.46 
  -6   2  -1  109.71    3.42 
   6   2   1  103.97    3.62 
  -6   2  -1  108.71    3.39 
   6   2   1  103.49    3.44 
   6   2   1  109.56    3.62 
  -6   2  -1   95.30    4.08 
  -7  -2  -1    0.78    0.67 
   7  -2   1   -0.10    0.51 
  -7  -2  -1    0.24    0.69 
   7  -2   1    0.33    0.60 
  -7  -2  -1    0.46    0.75 
   7  -2   1   -0.02    0.53 
  -7  -2  -1   -1.08    0.68 
   7  -2   1    0.55    0.59 
  -7  -2  -1    0.09    0.69 
  -7  -2  -1    0.16    0.66 
  -7  -2  -1   -0.11    0.72 
   7  -2   1   -0.05    0.72 
  -7   2  -1    0.34    0.46 
  -7   2  -1   -0.40    0.58 
   7   2   1    0.92    0.73 
   7   2   1   -0.04    0.68 
   7   2   1    0.51    0.60 
   7   2   1   -0.17    0.74 
  -7   2  -1    1.77    0.72 
  -7   2  -1    0.03    0.70 
  -7   2  -1    0.02    0.61 
  -7   2  -1    0.89    0.81 
   7   2   1   -0.23    0.61 
  -7   2  -1    0.88    0.63 
  -8  -2  -1  185.90    5.80 
   8  -2   1  188.97    5.98 
   8  -2   1  194.87    5.43 
  -8  -2  -1  197.43    6.14 
   8  -2   1  186.96    5.68 
  -8  -2  -1  193.46    5.84 
  -8  -2  -1  191.36    5.81 
  -8  -2  -1  178.74    5.89 
  -8  -2  -1  196.67    5.75 
  -8  -2  -1  191.34    5.88 
   8  -2   1  202.56    5.69 
   8  -2   1  190.41    5.42 
  -8   2  -1  175.63    6.34 
  -8   2  -1  189.05    5.32 
   8   2   1  189.11    6.03 
   8   2   1  191.85    5.80 
  -8   2  -1  192.14    6.09 
   8   2   1  199.32    5.82 
   8   2   1  200.50    5.72 
  -8   2  -1  189.00    6.09 
  -8   2  -1  190.73    5.73 
  -8   2  -1  196.49    5.74 
   8   2   1  188.93    5.92 
   8   2   1  193.67    5.64 
  -8   2  -1  199.43    5.80 
   9  -2   1    0.50    0.61 
   9  -2   1    1.08    0.71 
  -9  -2  -1    0.16    0.81 
  -9  -2  -1   -0.68    0.87 
  -9  -2  -1    0.29    0.76 
  -9  -2  -1   -0.27    0.73 
  -9  -2  -1    0.57    0.91 
   9  -2   1    0.80    0.74 
  -9  -2  -1    0.86    0.89 
   9  -2   1   -0.44    0.83 
  -9  -2  -1   -0.04    0.78 
   9  -2   1    0.22    0.60 
  -9   2  -1    0.14    0.72 
   9   2   1    0.19    0.77 
  -9   2  -1    0.85    1.00 
   9   2   1    0.90    0.85 
  -9   2  -1    0.69    0.72 
  -9   2  -1   -0.31    0.51 
  -9   2  -1    0.73    0.78 
   9   2   1    0.46    0.70 
   9   2   1    0.73    0.86 
  -9   2  -1    0.78    0.78 
   9   2   1   -0.94    0.67 
  -9   2  -1    0.73    0.88 
   9   2   1    0.38    0.82 
  10  -2   1   27.04    1.74 
 -10  -2  -1   23.16    1.87 
 -10  -2  -1   23.28    1.95 
 -10  -2  -1   24.56    2.15 
 -10  -2  -1   24.31    1.92 
  10  -2   1   28.31    1.56 
 -10  -2  -1   25.61    2.03 
  10  -2   1   26.08    1.51 
 -10  -2  -1   25.71    2.16 
 -10  -2  -1   27.51    1.95 
  10  -2   1   26.14    1.78 
  10  -2   1   27.22    2.17 
 -10   2  -1   27.34    1.86 
 -10   2  -1   27.88    1.93 
  10   2   1   26.18    1.93 
  10   2   1   27.20    1.77 
  10   2   1   29.01    2.21 
  10   2   1   30.12    1.99 
 -10   2  -1   24.82    1.86 
 -10   2  -1   27.75    1.88 
  10   2   1   27.20    1.74 
 -10   2  -1   24.34    2.23 
 -10   2  -1   26.39    1.54 
  10   2   1   30.13    2.16 
 -10   2  -1   27.32    2.20 
 -11  -2  -1   12.01    1.50 
  11  -2   1   15.82    1.26 
 -11  -2  -1   17.33    1.88 
 -11  -2  -1   14.01    1.65 
 -11  -2  -1   12.58    1.57 
  11  -2   1   13.19    1.66 
  11  -2   1   15.95    1.62 
 -11  -2  -1   14.83    1.59 
 -11  -2  -1   17.69    2.10 
  11  -2   1   14.98    1.57 
 -11  -2  -1   14.76    1.66 
  11   2   1   15.40    1.40 
  11   2   1   13.81    1.38 
 -11   2  -1   14.61    1.60 
 -11   2  -1   11.70    1.49 
 -11   2  -1   15.07    1.56 
 -11   2  -1   11.19    1.62 
 -11   2  -1   15.28    1.64 
  11   2   1   13.53    1.59 
 -11   2  -1   12.29    1.79 
  11   2   1   16.76    1.79 
 -11   2  -1   14.43    1.25 
  11   2   1   14.48    1.59 
 -12  -2  -1   41.82    2.83 
 -12  -2  -1   47.49    2.75 
 -12  -2  -1   46.62    2.61 
 -12  -2  -1   53.43    3.33 
  12  -2   1   37.48    2.48 
 -12  -2  -1   48.07    2.79 
  12  -2   1   48.55    2.59 
 -12  -2  -1   47.00    2.83 
  12  -2   1   53.97    2.11 
 -12   2  -1   48.07    3.10 
  12   2   1   52.41    2.95 
 -12   2  -1   51.89    2.76 
  12   2   1   53.58    2.81 
 -12   2  -1   54.81    3.34 
  12   2   1   53.13    2.41 
 -12   2  -1   47.76    3.18 
 -12   2  -1   50.96    2.78 
  12   2   1   54.65    2.41 
  12   2   1   53.94    2.76 
 -12   2  -1   53.33    2.71 
 -13  -2  -1    1.52    1.13 
  13  -2   1    2.54    1.18 
 -13  -2  -1    3.13    1.24 
 -13  -2  -1    3.27    1.15 
 -13  -2  -1    2.02    1.08 
  13  -2   1    2.65    0.81 
 -13  -2  -1    3.43    1.03 
 -13  -2  -1    4.34    1.39 
 -13  -2  -1    6.20    1.69 
  13  -2   1    3.63    0.69 
 -13   2  -1    0.78    1.00 
 -13   2  -1    2.78    1.02 
 -13   2  -1    5.46    1.55 
  13   2   1    3.15    1.10 
 -13   2  -1    1.57    1.17 
 -13   2  -1    2.86    0.79 
 -13   2  -1    1.66    1.22 
  13   2   1    3.23    1.17 
  13   2   1    1.95    0.81 
 -13   2  -1    2.03    1.15 
  13   2   1    1.03    0.85 
 -14  -2  -1   12.42    1.82 
 -14  -2  -1   16.80    2.04 
  14  -2   1   16.96    1.00 
  14  -2   1   15.58    1.04 
 -14  -2  -1   20.04    2.38 
 -14  -2  -1   14.02    1.95 
 -14  -2  -1   15.21    1.99 
 -14  -2  -1   13.13    1.76 
 -14   2  -1   14.30    1.84 
  14   2   1   15.57    1.79 
 -14   2  -1   18.86    2.33 
 -14   2  -1   16.76    1.93 
  14   2   1   15.65    1.43 
 -14   2  -1   16.38    1.44 
  14   2   1   14.33    1.39 
 -14   2  -1   14.72    1.69 
 -14   2  -1   15.86    2.25 
 -15  -2  -1    6.50    1.61 
 -15  -2  -1    4.82    1.70 
 -15  -2  -1    6.00    1.15 
 -15  -2  -1    4.03    1.37 
 -15  -2  -1    3.85    1.32 
 -15  -2  -1    6.28    1.43 
  15   2   1    5.92    0.90 
 -15   2  -1    4.35    1.53 
 -15   2  -1    6.23    1.02 
 -15   2  -1    4.27    1.44 
 -15   2  -1    4.44    1.29 
 -15   2  -1    4.43    1.36 
  15   2   1    5.99    0.96 
  15   2   1    4.06    1.20 
 -15   2  -1    4.47    1.30 
  16  -3  -1    1.26    0.82 
 -16  -3   1    0.63    1.05 
 -16  -3   1    1.82    1.47 
 -16  -3   1    0.79    1.10 
 -16  -3   1    1.93    1.18 
 -16  -3   1    2.56    1.21 
 -16   3   1    1.72    0.90 
 -16   3   1    0.70    0.59 
 -16   3   1    0.49    0.94 
 -16   3   1    0.41    1.26 
 -16   3   1    0.53    1.22 
 -16   3   1    0.68    0.88 
  15  -3  -1    6.26    1.06 
 -15  -3   1    5.86    1.34 
 -15  -3   1    4.66    1.32 
 -15  -3   1    6.96    1.36 
 -15  -3   1    7.54    1.84 
 -15  -3   1    4.79    1.34 
 -15  -3   1    5.91    1.29 
  15   3  -1    6.41    0.70 
 -15   3   1    5.35    0.89 
  15   3  -1    3.57    1.48 
 -15   3   1    2.65    0.97 
 -15   3   1    5.48    1.25 
 -15   3   1    2.94    1.34 
  15   3  -1    5.34    0.62 
 -15   3   1    3.19    1.40 
 -15   3   1    3.50    1.08 
 -14  -3   1    3.42    1.43 
 -14  -3   1    2.53    1.29 
 -14  -3   1    2.93    1.25 
 -14  -3   1    2.21    1.16 
  14  -3  -1    2.82    0.88 
 -14  -3   1    3.58    1.27 
 -14  -3   1    1.71    1.55 
  14  -3  -1    2.77    1.36 
 -14  -3   1    2.92    1.12 
 -14   3   1    1.83    1.00 
 -14   3   1    5.56    1.36 
 -14   3   1    0.84    1.16 
  14   3  -1    2.31    1.10 
  14   3  -1    1.07    1.25 
 -14   3   1    3.18    1.06 
 -14   3   1    3.57    1.04 
  14   3  -1    3.60    0.69 
 -14   3   1    2.07    1.23 
 -14   3   1    3.77    1.01 
 -13  -3   1    0.54    0.99 
 -13  -3   1    0.50    1.15 
 -13  -3   1    1.20    0.99 
 -13  -3   1    1.47    0.98 
 -13  -3   1    1.05    0.99 
 -13  -3   1    2.17    1.06 
  13  -3  -1    0.04    0.71 
  13  -3  -1    0.38    0.98 
 -13  -3   1    0.71    0.86 
  13   3  -1    1.05    0.61 
 -13   3   1    1.73    1.20 
 -13   3   1    0.39    0.57 
 -13   3   1   -0.90    0.72 
  13   3  -1    1.29    0.82 
 -13   3   1    0.37    0.72 
 -13   3   1    1.94    0.96 
 -13   3   1    0.02    1.74 
  13   3  -1   -0.20    0.63 
 -13   3   1   -1.60    0.71 
  13   3  -1    1.09    0.96 
 -12  -3   1   18.29    1.89 
  12  -3  -1   18.00    1.91 
 -12  -3   1   20.76    1.88 
 -12  -3   1   15.66    1.73 
 -12  -3   1   21.73    1.88 
  12  -3  -1   17.46    1.51 
 -12  -3   1   18.21    2.53 
  12  -3  -1   18.83    1.54 
 -12  -3   1   16.32    1.70 
 -12   3   1   19.47    1.80 
  12   3  -1   19.70    1.43 
  12   3  -1   21.27    1.41 
  12   3  -1   20.35    1.75 
  12   3  -1   21.73    2.22 
 -12   3   1   11.54    1.73 
  12   3  -1   19.14    1.82 
 -12   3   1   19.19    1.65 
 -12   3   1   17.32    1.33 
  12   3  -1   20.55    1.88 
 -12   3   1   18.25    1.59 
 -12   3   1   20.59    2.72 
 -11  -3   1   14.08    1.81 
 -11  -3   1   16.24    1.70 
 -11  -3   1   13.44    1.57 
  11  -3  -1   15.01    1.76 
  11  -3  -1   14.98    1.38 
 -11  -3   1   12.17    1.45 
 -11  -3   1   13.50    1.54 
 -11  -3   1   14.97    1.64 
  11  -3  -1   13.41    1.33 
 -11  -3   1   13.62    1.58 
  11   3  -1   15.51    1.39 
 -11   3   1   14.31    1.46 
  11   3  -1   16.25    1.87 
 -11   3   1   13.36    1.82 
 -11   3   1   13.05    1.16 
  11   3  -1   16.08    1.59 
 -11   3   1   14.87    1.46 
  11   3  -1   15.41    1.31 
 -11   3   1   14.18    1.44 
  11   3  -1   13.94    1.55 
 -11   3   1   13.89    1.37 
  11   3  -1   14.59    1.54 
 -11   3   1   13.21    1.73 
  10  -3  -1  148.66    4.69 
 -10  -3   1  142.62    5.05 
 -10  -3   1  163.61    5.59 
 -10  -3   1  160.47    5.08 
 -10  -3   1  140.53    5.01 
 -10  -3   1  151.14    5.00 
 -10  -3   1  159.04    5.12 
 -10  -3   1  153.58    5.09 
  10  -3  -1  154.10    5.24 
  10   3  -1  154.46    4.99 
 -10   3   1  153.81    4.85 
  10   3  -1  143.80    5.35 
 -10   3   1  154.18    4.81 
 -10   3   1  151.70    4.81 
  10   3  -1  154.01    5.04 
 -10   3   1  149.44    5.30 
  10   3  -1  151.27    4.61 
 -10   3   1  151.81    4.75 
  10   3  -1  152.97    4.94 
 -10   3   1  155.17    5.53 
 -10   3   1  148.76    4.40 
   9  -3  -1   12.25    1.14 
  -9  -3   1   15.54    1.49 
  -9  -3   1   13.59    1.58 
  -9  -3   1   12.75    1.33 
  -9  -3   1   13.85    1.44 
   9  -3  -1   13.34    1.42 
   9  -3  -1   13.82    1.15 
  -9  -3   1   13.63    1.34 
  -9  -3   1   15.63    1.50 
  -9  -3   1   15.08    1.47 
  -9   3   1   13.90    1.02 
  -9   3   1   11.25    1.52 
   9   3  -1   13.93    1.23 
  -9   3   1   14.74    1.30 
   9   3  -1   11.74    1.43 
  -9   3   1   16.03    1.21 
   9   3  -1   11.51    1.44 
  -9   3   1   13.80    1.28 
   9   3  -1   11.89    1.13 
   9   3  -1   15.52    1.40 
   9   3  -1   15.77    1.42 
  -9   3   1   14.69    1.60 
  -8  -3   1   90.43    3.25 
   8  -3  -1   91.03    3.49 
  -8  -3   1   96.41    3.63 
  -8  -3   1   87.09    3.65 
  -8  -3   1   91.53    3.32 
   8  -3  -1   91.57    2.96 
   8  -3  -1   90.10    3.00 
   8  -3  -1   92.97    2.40 
  -8  -3   1   90.37    3.31 
  -8  -3   1   87.95    3.59 
  -8  -3   1   89.91    3.79 
  -8   3   1   92.40    3.59 
   8   3  -1   90.60    3.52 
   8   3  -1   92.53    3.27 
   8   3  -1   91.68    3.04 
  -8   3   1   92.98    3.05 
  -8   3   1   89.73    2.76 
   8   3  -1   90.82    3.26 
  -8   3   1   95.69    3.09 
  -8   3   1   86.30    3.46 
   8   3  -1   88.46    3.02 
  -8   3   1   90.42    3.06 
  -8   3   1   94.58    3.06 
   8   3  -1   97.21    3.27 
  -7  -3   1   42.38    1.98 
  -7  -3   1   43.41    2.04 
   7  -3  -1   42.66    1.35 
   7  -3  -1   41.60    2.09 
  -7  -3   1   41.29    2.05 
  -7  -3   1   44.17    2.24 
  -7  -3   1   42.31    1.97 
   7  -3  -1   39.47    1.92 
  -7  -3   1   45.61    2.05 
   7  -3  -1   45.69    1.74 
  -7  -3   1   42.22    1.95 
   7  -3  -1   43.64    1.26 
  -7   3   1   45.89    2.27 
  -7   3   1   43.93    1.78 
   7   3  -1   42.03    1.82 
   7   3  -1   39.52    1.92 
   7   3  -1   41.94    1.81 
  -7   3   1   45.21    2.21 
  -7   3   1   43.80    1.82 
  -7   3   1   44.14    1.78 
   7   3  -1   43.85    1.96 
  -7   3   1   45.05    1.55 
  -7   3   1   43.94    1.78 
  -6  -3   1  159.02    4.63 
  -6  -3   1  160.89    4.76 
   6  -3  -1  156.89    4.79 
  -6  -3   1  160.77    4.64 
  -6  -3   1  149.57    5.05 
  -6  -3   1  158.80    4.66 
   6  -3  -1  157.05    3.95 
   6  -3  -1  151.19    4.37 
   6  -3  -1  160.40    4.37 
  -6   3   1  157.74    4.38 
  -6   3   1  155.97    4.15 
   6   3  -1  159.20    4.92 
  -6   3   1  156.51    4.39 
   6   3  -1  156.30    4.64 
  -6   3   1  154.68    4.70 
  -6   3   1  154.30    5.36 
   6   3  -1  156.79    4.59 
   6   3  -1  161.81    4.52 
   6   3  -1  157.33    4.49 
  -6   3   1  147.84    4.38 
  -6   3   1  157.18    4.83 
   6   3  -1  157.97    4.65 
   5  -3  -1    7.20    0.39 
  -5  -3   1    6.31    0.95 
  -5  -3   1    6.54    0.87 
   5  -3  -1    4.51    0.62 
  -5  -3   1    6.32    0.88 
   5  -3  -1    5.84    0.66 
   5  -3  -1    5.03    0.90 
  -5  -3   1    5.39    0.87 
  -5  -3   1    6.87    0.84 
  -5  -3   1    5.83    0.84 
  -5  -3   1    5.90    0.90 
   5   3  -1    5.86    0.79 
  -5   3   1    6.50    0.56 
  -5   3   1    7.44    0.69 
  -5   3   1    6.44    0.67 
   5   3  -1    5.25    0.94 
   5   3  -1    5.22    0.79 
  -5   3   1    7.30    0.97 
   5   3  -1    7.52    0.92 
   5   3  -1    5.25    0.75 
  -5   3   1    5.67    0.68 
  -5   3   1    5.31    0.64 
   5   3  -1    5.60    0.77 
  -4  -3   1   44.02    1.74 
   4  -3  -1   44.49    1.48 
  -4  -3   1   43.18    1.63 
   4  -3  -1   42.54    1.47 
  -4  -3   1   43.85    1.72 
  -4  -3   1   43.41    1.67 
  -4  -3   1   41.87    1.89 
   4  -3  -1   40.14    1.14 
   4  -3  -1   45.90    1.84 
  -4  -3   1   45.32    1.82 
  -4  -3   1   41.70    1.74 
   4   3  -1   44.46    1.76 
   4   3  -1   45.01    1.65 
   4   3  -1   43.23    1.66 
  -4   3   1   42.62    1.43 
   4   3  -1   41.87    1.86 
  -4   3   1   45.38    1.52 
   4   3  -1   43.86    1.66 
  -4   3   1   43.40    1.48 
   4   3  -1   43.10    1.69 
  -4   3   1   44.73    1.45 
  -4   3   1   45.60    1.88 
  -3  -3   1  331.79    8.52 
  -2  -3   1    0.26    0.47 
   2  -3  -1    0.22    0.31 
  -2  -3   1    0.17    0.51 
   2  -3  -1    0.56    0.34 
  -2  -3   1    0.17    0.44 
  -2  -3   1    0.14    0.48 
   2  -3  -1    0.30    0.21 
  -2  -3   1   -0.50    0.45 
   2  -3  -1    0.51    0.22 
  -2  -3   1   -0.15    0.46 
  -2   3   1    0.10    0.21 
  -2   3   1    0.01    0.29 
   2   3  -1   -0.11    0.47 
  -2   3   1    0.04    0.30 
  -2   3   1   -0.39    0.46 
   2   3  -1    0.44    0.45 
   2   3  -1   -0.60    0.52 
   2   3  -1   -0.47    0.48 
   2   3  -1   -0.34    0.45 
  -2   3   1   -0.21    0.31 
  -2   3   1    0.26    0.35 
  -1  -3   1  167.91    4.49 
  -1  -3   1  164.20    4.37 
  -1  -3   1  161.44    4.43 
   1  -3  -1  161.78    4.29 
  -1  -3   1  165.74    4.42 
  -1  -3   1  167.31    4.45 
  -1  -3   1  172.46    4.43 
   1   3  -1  170.23    4.45 
   1   3  -1  165.38    4.47 
  -1   3   1  168.66    4.31 
   1   3  -1  167.56    4.46 
   1   3  -1  163.04    4.40 
  -1   3   1  165.60    4.27 
   1   3  -1  168.15    4.38 
   1   3  -1  164.60    4.42 
   0  -3  -1   13.70    0.77 
   0  -3   1   12.48    0.83 
   0  -3  -1   13.92    0.87 
   0  -3  -1   14.88    0.77 
   0  -3   1   14.17    0.83 
   0  -3   1   12.54    0.85 
   0  -3   1   13.21    0.85 
   0  -3  -1   14.09    0.48 
   0  -3  -1   14.90    0.82 
   0  -3   1   14.81    0.80 
   0  -3  -1   12.03    0.78 
   0   3  -1   12.87    0.75 
   0   3  -1   13.25    0.81 
   0   3  -1   13.44    0.80 
   0   3  -1   13.92    0.88 
   0   3  -1   13.79    0.85 
   0   3   1   11.79    0.77 
   0   3   1   11.89    0.83 
   0   3   1   12.56    0.77 
   0   3   1   14.47    0.82 
   0   3  -1   13.37    0.95 
   0   3  -1   13.85    0.85 
   0   3   1   13.77    0.86 
   0   3   1   12.48    0.82 
   1  -3   1   86.83    2.54 
  -1  -3  -1   88.11    2.55 
  -1  -3  -1   87.18    2.56 
  -1  -3  -1   84.56    2.57 
   1  -3   1   86.60    2.51 
   1  -3   1   87.19    2.57 
   1  -3   1   89.73    2.56 
  -1  -3  -1   86.93    2.54 
  -1  -3  -1   85.71    2.54 
   1  -3   1   84.26    2.49 
   1  -3   1   84.88    2.51 
  -1  -3  -1   86.92    2.55 
  -1   3  -1   88.73    2.56 
   1   3   1   86.05    2.55 
   1   3   1   87.34    2.53 
   1   3   1   86.70    2.57 
   1   3   1   88.47    2.56 
  -1   3  -1   84.72    2.49 
   1   3   1   88.14    2.59 
   1   3   1   84.90    2.55 
  -1   3  -1   88.21    2.54 
  -1   3  -1   88.72    2.55 
  -1   3  -1   87.30    2.59 
  -1   3  -1   85.83    2.50 
  -2  -3  -1    1.00    0.57 
   2  -3   1    1.95    0.54 
  -2  -3  -1    0.70    0.53 
  -2  -3  -1    1.49    0.51 
   2  -3   1    1.54    0.57 
   2  -3   1    0.99    0.44 
   2  -3   1    0.87    0.46 
  -2  -3  -1    1.33    0.53 
   2  -3   1    1.09    0.50 
  -2  -3  -1    0.59    0.49 
  -2  -3  -1   -0.23    0.45 
   2  -3   1    1.34    0.22 
   2  -3   1    1.24    0.46 
   2   3   1    0.72    0.55 
  -2   3  -1    1.54    0.54 
  -2   3  -1    1.36    0.54 
   2   3   1    1.27    0.54 
  -2   3  -1    0.97    0.49 
   2   3   1    1.85    0.59 
   2   3   1    0.74    0.52 
  -2   3  -1    1.00    0.50 
  -2   3  -1    2.13    0.61 
   2   3   1    1.24    0.52 
   2   3   1    1.54    0.56 
  -2   3  -1    0.54    0.45 
   2   3   1    1.23    0.56 
   3  -3   1   46.30    1.65 
   3  -3   1   47.50    1.90 
   3  -3   1   48.61    1.70 
   3  -3   1   47.36    1.68 
   3  -3   1   48.29    1.33 
  -3  -3  -1   49.73    1.83 
   3  -3   1   48.30    1.72 
  -3  -3  -1   47.40    1.84 
  -3  -3  -1   47.84    1.86 
  -3  -3  -1   50.00    1.83 
  -3  -3  -1   47.17    1.86 
   3   3   1   48.14    1.82 
   3   3   1   49.45    1.87 
  -3   3  -1   50.25    1.73 
  -3   3  -1   47.44    1.79 
   3   3   1   52.35    1.86 
  -3   3  -1   48.61    1.92 
  -3   3  -1   44.82    1.38 
   3   3   1   45.34    1.80 
   3   3   1   48.52    1.87 
  -3   3  -1   46.05    1.75 
   3   3   1   47.71    1.88 
  -3   3  -1   49.88    1.73 
   3   3   1   47.28    1.88 
  -4  -3  -1   40.43    1.83 
   4  -3   1   41.25    1.60 
  -4  -3  -1   43.00    1.89 
   4  -3   1   41.87    1.60 
  -4  -3  -1   40.47    1.78 
  -4  -3  -1   40.22    1.78 
   4  -3   1   42.22    1.91 
   4  -3   1   40.80    1.26 
  -4  -3  -1   43.27    1.83 
  -4  -3  -1   42.99    1.78 
   4  -3   1   40.20    1.69 
  -4  -3  -1   40.86    1.81 
   4  -3   1   42.51    1.66 
   4   3   1   40.48    1.83 
  -4   3  -1   41.14    1.71 
   4   3   1   43.50    1.80 
   4   3   1   40.39    1.77 
  -4   3  -1   43.52    1.25 
  -4   3  -1   40.58    1.92 
   4   3   1   39.63    1.81 
  -4   3  -1   40.88    1.81 
   4   3   1   42.50    1.80 
   4   3   1   41.57    1.77 
   4   3   1   41.94    1.80 
  -4   3  -1   40.00    1.64 
  -4   3  -1   42.88    1.68 
  -5  -3  -1   17.08    1.49 
  -5  -3  -1   19.18    1.38 
  -5  -3  -1   18.47    1.40 
   5  -3   1   17.81    0.86 
  -5  -3  -1   19.87    1.51 
   5  -3   1   20.27    1.17 
   5  -3   1   17.91    1.25 
  -5  -3  -1   19.12    1.43 
   5  -3   1   16.80    1.13 
   5  -3   1   19.43    1.55 
  -5  -3  -1   17.76    1.42 
   5  -3   1   20.20    1.23 
  -5  -3  -1   18.48    1.33 
   5   3   1   16.76    1.43 
   5   3   1   17.39    1.34 
  -5   3  -1   19.39    1.32 
   5   3   1   19.96    1.39 
  -5   3  -1   20.79    1.28 
   5   3   1   19.69    1.37 
  -5   3  -1   18.58    1.24 
   5   3   1   19.78    1.34 
   5   3   1   21.19    1.53 
  -5   3  -1   19.06    0.84 
   5   3   1   18.16    1.46 
  -5   3  -1   19.31    1.48 
   6  -3   1   74.09    2.98 
  -6  -3  -1   76.82    2.78 
  -6  -3  -1   67.83    2.95 
  -6  -3  -1   77.30    2.85 
   6  -3   1   78.12    2.70 
   6  -3   1   72.35    2.48 
  -6  -3  -1   79.34    3.28 
  -6  -3  -1   76.24    2.91 
   6  -3   1   77.60    2.51 
   6  -3   1   76.42    2.65 
  -6  -3  -1   75.31    2.78 
   6   3   1   79.69    2.99 
   6   3   1   79.04    2.91 
   6   3   1   77.54    2.83 
   6   3   1   72.26    2.71 
  -6   3  -1   76.45    2.68 
   6   3   1   75.72    2.72 
   6   3   1   75.35    2.79 
  -6   3  -1   77.23    3.02 
  -6   3  -1   76.25    2.25 
  -6   3  -1   74.29    2.72 
  -6   3  -1   75.91    2.69 
  -6   3  -1   74.24    3.03 
   6   3   1   79.98    2.87 
   7  -3   1   61.03    2.78 
   7  -3   1   65.11    2.47 
  -7  -3  -1   60.06    2.66 
  -7  -3  -1   60.78    2.57 
  -7  -3  -1   67.09    2.70 
   7  -3   1   61.55    2.20 
  -7  -3  -1   63.69    2.62 
  -7  -3  -1   64.00    2.79 
   7  -3   1   60.65    2.20 
  -7  -3  -1   62.16    2.60 
   7  -3   1   63.94    2.40 
  -7   3  -1   60.50    2.78 
  -7   3  -1   64.86    2.78 
  -7   3  -1   62.27    2.01 
  -7   3  -1   64.05    2.45 
   7   3   1   61.11    2.64 
  -7   3  -1   60.77    2.48 
   7   3   1   64.34    2.49 
   7   3   1   61.97    2.59 
   7   3   1   63.22    2.74 
  -7   3  -1   65.01    2.52 
   7   3   1   60.73    2.98 
  -8  -3  -1    2.96    0.96 
  -8  -3  -1    2.80    0.95 
  -8  -3  -1    2.33    0.96 
  -8  -3  -1    3.49    0.99 
   8  -3   1    2.52    0.65 
   8  -3   1    3.03    0.67 
   8  -3   1    3.18    1.00 
   8  -3   1    3.45    0.75 
  -8  -3  -1    3.92    0.98 
  -8  -3  -1    2.49    0.84 
   8  -3   1    2.87    0.82 
  -8  -3  -1    3.82    0.95 
   8   3   1    1.15    0.84 
  -8   3  -1    2.74    0.55 
   8   3   1    4.01    1.00 
  -8   3  -1    4.07    0.98 
   8   3   1    3.63    0.92 
  -8   3  -1    3.03    1.07 
   8   3   1    1.57    0.83 
  -8   3  -1    2.54    0.85 
   8   3   1    1.61    0.79 
  -8   3  -1    3.38    0.84 
  -8   3  -1    0.93    0.86 
   8   3   1    2.64    0.80 
  -9  -3  -1   85.81    3.43 
  -9  -3  -1   92.58    3.53 
  -9  -3  -1   87.50    3.46 
   9  -3   1   82.29    3.17 
  -9  -3  -1   83.58    3.57 
   9  -3   1   91.69    2.98 
  -9  -3  -1   87.53    3.49 
  -9  -3  -1   95.47    3.86 
   9  -3   1   85.07    3.65 
   9  -3   1   86.26    2.93 
  -9  -3  -1   89.80    3.59 
   9  -3   1   87.21    3.32 
  -9   3  -1   88.17    3.78 
   9   3   1   88.49    3.47 
  -9   3  -1   89.14    3.79 
  -9   3  -1   93.43    3.42 
  -9   3  -1   92.05    3.36 
  -9   3  -1   88.11    3.40 
   9   3   1   91.46    3.69 
  -9   3  -1   90.71    3.75 
  -9   3  -1   91.70    2.86 
   9   3   1   89.12    3.57 
   9   3   1   89.74    3.52 
   9   3   1   97.22    3.38 
   9   3   1   89.71    3.28 
 -10  -3  -1   22.38    1.94 
 -10  -3  -1   20.63    1.96 
  10  -3   1   21.87    1.69 
 -10  -3  -1   22.36    1.79 
 -10  -3  -1   21.22    2.05 
  10  -3   1   26.56    2.09 
 -10  -3  -1   26.38    2.21 
 -10  -3  -1   25.64    1.93 
  10  -3   1   24.42    1.42 
 -10  -3  -1   24.10    1.92 
  10  -3   1   21.56    1.38 
 -10   3  -1   22.86    1.81 
 -10   3  -1   23.78    2.21 
  10   3   1   25.50    1.80 
 -10   3  -1   26.05    1.82 
  10   3   1   23.74    1.99 
 -10   3  -1   24.77    2.05 
 -10   3  -1   23.99    2.26 
  10   3   1   25.39    1.96 
  10   3   1   24.35    1.76 
  10   3   1   26.27    1.96 
 -10   3  -1   26.80    1.90 
 -10   3  -1   23.84    1.36 
  10   3   1   22.26    2.02 
 -11  -3  -1    5.39    1.21 
 -11  -3  -1    4.16    1.23 
  11  -3   1    7.63    1.37 
 -11  -3  -1    7.85    1.46 
 -11  -3  -1    9.03    1.38 
 -11  -3  -1    7.72    1.54 
 -11  -3  -1    7.87    1.50 
  11  -3   1    7.65    0.88 
 -11  -3  -1    8.59    1.34 
  11  -3   1    8.41    0.94 
 -11   3  -1    8.14    1.31 
 -11   3  -1    7.06    0.89 
  11   3   1    8.57    1.21 
  11   3   1    7.47    1.36 
 -11   3  -1    7.16    1.52 
 -11   3  -1    2.68    1.16 
  11   3   1    9.33    1.51 
  11   3   1    6.71    1.32 
 -11   3  -1    8.86    1.34 
 -11   3  -1    8.63    1.32 
  11   3   1    8.36    1.18 
 -11   3  -1    8.85    1.43 
  11   3   1    9.19    1.40 
 -12  -3  -1   19.59    1.97 
 -12  -3  -1   13.67    1.80 
  12  -3   1   16.76    1.16 
 -12  -3  -1   13.96    2.00 
  12  -3   1   19.21    1.77 
  12  -3   1   16.56    1.90 
  12  -3   1   16.38    1.21 
 -12  -3  -1   14.30    1.80 
 -12  -3  -1   18.63    2.01 
 -12  -3  -1   15.51    1.75 
 -12  -3  -1   19.73    1.97 
  12   3   1   17.63    1.86 
 -12   3  -1   17.81    2.41 
 -12   3  -1   17.18    1.30 
  12   3   1   16.37    1.90 
 -12   3  -1   14.07    1.67 
 -12   3  -1   20.33    2.14 
  12   3   1   15.81    1.51 
  12   3   1   16.12    1.53 
 -12   3  -1   18.55    2.19 
  12   3   1   13.77    1.67 
 -12   3  -1   18.35    1.83 
 -12   3  -1   16.14    1.72 
 -13  -3  -1    3.66    1.40 
 -13  -3  -1    3.68    1.24 
 -13  -3  -1    5.08    1.25 
  13  -3   1    3.92    1.29 
 -13  -3  -1    2.10    0.98 
 -13  -3  -1    4.87    1.26 
  13  -3   1    4.01    0.67 
 -13  -3  -1    2.55    1.44 
 -13  -3  -1    3.22    1.21 
  13  -3   1    4.09    0.64 
 -13   3  -1    4.09    1.21 
  13   3   1    1.64    1.09 
 -13   3  -1    4.01    1.38 
  13   3   1    4.26    1.16 
  13   3   1    3.68    0.96 
 -13   3  -1    4.19    1.47 
  13   3   1    4.25    1.05 
 -13   3  -1    6.93    1.67 
 -13   3  -1    5.19    1.27 
 -13   3  -1    4.29    0.80 
 -14  -3  -1    2.55    1.26 
  14  -3   1    0.89    0.37 
 -14  -3  -1    0.62    1.06 
 -14  -3  -1    3.19    1.08 
 -14  -3  -1    2.58    1.36 
  14  -3   1    1.67    0.43 
 -14  -3  -1    3.33    1.39 
 -14  -3  -1    1.64    1.10 
  14   3   1   -0.14    0.89 
 -14   3  -1   -0.50    1.09 
  14   3   1    1.00    0.78 
  14   3   1    1.58    0.85 
 -14   3  -1    0.61    1.01 
 -14   3  -1    0.97    0.81 
 -14   3  -1    1.87    1.08 
 -14   3  -1   -0.26    1.11 
 -15  -3  -1    9.60    1.81 
  15  -3   1   10.78    1.46 
 -15  -3  -1   11.37    2.06 
 -15  -3  -1    9.76    1.74 
 -15  -3  -1   12.49    1.77 
 -15  -3  -1   11.82    1.89 
 -15   3  -1    8.67    1.53 
  15   3   1   12.42    1.28 
 -15   3  -1   13.73    1.16 
  15   3   1   10.91    1.54 
 -15   3  -1   10.19    1.68 
 -15   3  -1   11.24    2.06 
 -15   3  -1    9.61    1.82 
  15   3   1   10.70    1.18 
 -15   3  -1    8.11    1.72 
 -15  -4   1    3.26    1.19 
 -15  -4   1    3.54    1.26 
 -15  -4   1    1.62    1.05 
  15  -4  -1    2.05    0.88 
 -15  -4   1    3.34    1.50 
 -15  -4   1    2.35    1.20 
 -15   4   1    3.46    1.01 
  15   4  -1    2.81    0.68 
 -15   4   1    2.41    1.31 
 -15   4   1    3.04    1.15 
  15   4  -1    3.74    1.16 
 -15   4   1    3.07    0.65 
 -15   4   1    4.25    1.42 
 -15   4   1    2.56    1.01 
  15   4  -1    3.66    1.31 
  15   4  -1    4.33    1.13 
 -14  -4   1    1.64    1.13 
 -14  -4   1    1.11    0.98 
 -14  -4   1    1.04    1.25 
 -14  -4   1    0.58    1.07 
 -14  -4   1    0.33    0.95 
  14  -4  -1    0.81    0.71 
 -14  -4   1    0.74    1.02 
 -14   4   1    0.67    0.83 
 -14   4   1    0.92    0.86 
 -14   4   1    1.04    0.56 
 -14   4   1    2.98    1.29 
 -14   4   1    1.27    0.92 
  14   4  -1    0.69    0.89 
 -14   4   1    0.60    1.07 
  14   4  -1   -0.50    0.87 
  14   4  -1    0.33    0.65 
 -14   4   1    0.37    0.77 
  13  -4  -1   12.39    1.76 
 -13  -4   1   10.79    1.57 
 -13  -4   1    7.59    1.70 
 -13  -4   1    8.18    1.66 
 -13  -4   1    7.97    1.37 
 -13  -4   1    9.51    1.55 
  13  -4  -1    8.02    1.10 
 -13  -4   1   10.62    1.52 
 -13   4   1    6.36    1.51 
 -13   4   1    9.00    0.88 
  13   4  -1   10.14    1.12 
 -13   4   1    5.20    1.11 
  13   4  -1    7.26    1.29 
  13   4  -1    9.23    1.39 
 -13   4   1    8.23    1.24 
 -13   4   1    4.42    1.13 
 -13   4   1    7.98    1.63 
  13   4  -1   10.14    1.43 
 -13   4   1    6.88    1.21 
  12  -4  -1   14.14    1.36 
 -12  -4   1   11.68    1.54 
  12  -4  -1   14.69    1.43 
 -12  -4   1   10.30    1.50 
 -12  -4   1   10.16    1.52 
  12  -4  -1   10.56    1.60 
 -12  -4   1    9.00    1.70 
 -12  -4   1   10.54    1.46 
 -12  -4   1    9.73    1.48 
 -12  -4   1   14.54    1.78 
  12   4  -1   13.44    1.79 
 -12   4   1   10.90    1.71 
 -12   4   1   10.21    1.39 
  12   4  -1   12.87    1.52 
  12   4  -1   12.47    1.25 
 -12   4   1   11.26    1.30 
 -12   4   1    9.81    1.66 
  12   4  -1   12.09    1.52 
  12   4  -1   10.06    1.42 
 -12   4   1   12.23    1.39 
 -12   4   1    9.81    1.30 
 -12   4   1   10.76    1.00 
  12   4  -1   10.85    1.69 
  11  -4  -1    0.56    0.95 
 -11  -4   1    0.39    0.88 
 -11  -4   1   -0.25    0.85 
 -11  -4   1   -0.11    0.87 
 -11  -4   1    1.52    0.97 
 -11  -4   1    0.65    1.04 
 -11  -4   1    0.42    1.08 
 -11  -4   1   -0.67    0.88 
  11  -4  -1   -0.12    0.66 
 -11   4   1    0.22    0.99 
 -11   4   1    0.27    0.75 
  11   4  -1    0.59    0.84 
 -11   4   1    0.09    0.72 
 -11   4   1    0.46    0.51 
  11   4  -1    0.70    0.76 
 -11   4   1    1.51    0.88 
  11   4  -1   -0.88    0.84 
 -11   4   1    2.10    1.11 
  11   4  -1   -0.77    0.73 
  11   4  -1    1.37    0.91 
 -11   4   1    1.33    0.78 
 -10  -4   1    0.06    0.93 
 -10  -4   1   -0.70    0.76 
 -10  -4   1    0.11    1.05 
  10  -4  -1    0.46    0.64 
 -10  -4   1    1.06    0.87 
 -10  -4   1   -0.41    0.85 
  10  -4  -1    0.61    0.66 
 -10  -4   1   -0.04    0.86 
 -10  -4   1   -0.63    0.89 
  10  -4  -1   -0.17    0.81 
 -10   4   1    0.33    0.75 
  10   4  -1    0.39    0.81 
 -10   4   1    0.55    0.77 
 -10   4   1    0.50    1.04 
  10   4  -1    0.98    0.80 
  10   4  -1    1.07    0.92 
 -10   4   1    0.39    0.66 
  10   4  -1    0.14    0.80 
 -10   4   1    0.90    0.98 
  10   4  -1   -0.13    0.72 
  10   4  -1   -0.71    0.66 
 -10   4   1   -0.20    0.45 
 -10   4   1    1.08    0.78 
  -9  -4   1    0.05    0.75 
  -9  -4   1   -0.63    0.72 
  -9  -4   1   -0.65    0.79 
   9  -4  -1   -0.88    0.53 
   9  -4  -1    0.32    0.83 
  -9  -4   1    0.15    0.73 
  -9  -4   1   -0.03    0.86 
  -9  -4   1    0.90    0.96 
  -9  -4   1   -0.20    0.76 
   9  -4  -1   -0.65    0.58 
   9   4  -1   -0.33    0.76 
  -9   4   1   -0.03    0.63 
  -9   4   1   -0.76    0.67 
  -9   4   1    0.15    0.85 
   9   4  -1   -0.45    0.77 
   9   4  -1   -0.04    0.66 
   9   4  -1   -0.04    0.69 
   9   4  -1    0.33    0.74 
   9   4  -1    1.30    0.85 
  -9   4   1    0.87    0.90 
  -9   4   1    0.42    0.61 
  -9   4   1   -0.33    0.38 
  -9   4   1   -0.49    0.62 
   8  -4  -1   16.26    1.17 
  -8  -4   1   15.54    1.45 
  -8  -4   1   16.27    1.47 
  -8  -4   1   15.72    1.33 
  -8  -4   1   15.83    1.65 
   8  -4  -1   17.19    1.59 
   8  -4  -1   16.46    1.14 
  -8  -4   1   18.04    1.59 
  -8  -4   1   17.75    1.44 
   8   4  -1   14.80    1.22 
  -8   4   1   16.15    1.25 
   8   4  -1   16.33    1.35 
   8   4  -1   16.88    1.64 
  -8   4   1   20.61    1.29 
   8   4  -1   16.39    1.45 
  -8   4   1   16.77    1.26 
   8   4  -1   17.48    1.41 
  -8   4   1   16.23    0.87 
  -8   4   1   16.56    1.19 
  -8   4   1   17.84    1.74 
  -8   4   1   15.39    1.53 
   8   4  -1   16.53    1.34 
   7  -4  -1    0.36    0.51 
  -7  -4   1    0.62    0.70 
  -7  -4   1    0.74    0.74 
   7  -4  -1    0.18    0.66 
  -7  -4   1    0.29    0.73 
   7  -4  -1    1.21    0.52 
  -7  -4   1    0.23    0.61 
  -7  -4   1    0.86    0.68 
  -7  -4   1    0.51    0.77 
  -7  -4   1    0.21    0.75 
   7   4  -1    1.04    0.63 
   7   4  -1   -0.45    0.54 
   7   4  -1    0.42    0.72 
  -7   4   1    1.05    0.58 
  -7   4   1    0.78    0.33 
  -7   4   1    0.56    0.52 
  -7   4   1    0.02    0.51 
  -7   4   1    0.75    0.79 
  -7   4   1    0.95    0.57 
   7   4  -1    0.51    0.69 
   7   4  -1    0.07    0.67 
   7   4  -1    0.60    0.62 
  -7   4   1    1.41    0.79 
  -6  -4   1   98.35    3.62 
  -6  -4   1   91.27    3.18 
  -6  -4   1   94.93    3.15 
  -6  -4   1   99.39    3.37 
  -6  -4   1   94.28    3.19 
   6  -4  -1   94.39    2.90 
   6  -4  -1   90.30    3.33 
   6  -4  -1   94.59    2.88 
  -6  -4   1   93.35    3.47 
  -6  -4   1   97.78    3.25 
   6   4  -1   97.96    3.22 
   6   4  -1   94.94    3.43 
  -6   4   1   94.58    2.92 
  -6   4   1   95.52    2.53 
  -6   4   1   98.44    2.93 
  -6   4   1   81.57    3.65 
   6   4  -1   93.86    3.09 
  -6   4   1   92.99    2.91 
   6   4  -1   94.66    3.08 
   6   4  -1   93.24    3.17 
   6   4  -1   93.49    3.11 
  -6   4   1   93.55    2.96 
   5  -4  -1  338.83    8.80 
  -5  -4   1  337.93    9.11 
  -5  -4   1  337.95    9.13 
  -5  -4   1  349.57    9.14 
  -5  -4   1  349.40    9.11 
  -5  -4   1  350.69    9.23 
  -5  -4   1  346.73    9.34 
   5  -4  -1  341.15    8.41 
   5  -4  -1  338.31    9.23 
   5   4  -1  341.33    9.01 
  -5   4   1  342.53    8.83 
  -5   4   1  347.25    9.29 
   5   4  -1  346.83    9.13 
   5   4  -1  338.18    8.97 
   5   4  -1  344.75    9.14 
  -5   4   1  341.74    8.79 
  -5   4   1  338.71    8.42 
  -5   4   1  347.11    8.80 
   5   4  -1  350.42    9.04 
  -5   4   1  337.81    8.85 
   5   4  -1  349.90    9.32 
  -4  -4   1  139.24    4.10 
   4  -4  -1  130.19    3.69 
   4  -4  -1  134.92    4.10 
  -4  -4   1  133.77    4.16 
  -4  -4   1  136.74    4.00 
   4  -4  -1  137.51    3.72 
  -4  -4   1  132.20    4.01 
   4  -4  -1  133.73    3.42 
  -4  -4   1  137.42    3.99 
  -4  -4   1  137.20    4.04 
   4   4  -1  135.74    4.00 
  -4   4   1  137.28    4.14 
  -4   4   1  133.72    3.69 
   4   4  -1  141.47    3.98 
  -4   4   1  134.62    3.68 
   4   4  -1  138.37    4.17 
   4   4  -1  134.86    3.86 
  -4   4   1  135.74    3.76 
   4   4  -1  128.69    3.92 
  -4   4   1  133.90    3.73 
  -4   4   1  131.05    3.34 
   4   4  -1  134.94    4.00 
   3  -4  -1  419.10   13.86 
  -3  -4   1  457.60   16.05 
   3   4  -1  482.23   16.22 
  -3   4   1  441.21   14.05 
  -2  -4   1  435.03   15.21 
   2   4  -1  461.75   15.46 
  -2   4   1  426.65   13.68 
   1  -4  -1  233.93    6.12 
  -1  -4   1  243.44    6.28 
  -1  -4   1  239.79    6.27 
  -1  -4   1  235.44    6.15 
  -1  -4   1  246.72    6.26 
  -1  -4   1  228.63    6.22 
  -1  -4   1  236.74    6.32 
  -1   4   1  235.68    6.14 
   1   4  -1  238.16    6.25 
   1   4  -1  239.16    6.29 
   1   4  -1  238.91    6.27 
   1   4  -1  238.54    6.32 
   1   4  -1  236.72    6.15 
   0  -4   1  395.52   13.45 
   0  -4  -1  380.03   12.88 
   0   4   1  386.29   12.95 
   0   4  -1  374.01   13.66 
  -1  -4  -1   34.05    1.40 
   1  -4   1   32.32    1.31 
   1  -4   1   34.19    1.37 
  -1  -4  -1   31.35    1.40 
  -1  -4  -1   33.89    1.42 
  -1  -4  -1   34.29    1.38 
   1  -4   1   33.83    1.31 
   1  -4   1   33.77    1.42 
   1  -4   1   33.97    1.35 
   1  -4   1   34.19    1.41 
  -1  -4  -1   34.38    1.47 
  -1  -4  -1   32.77    1.32 
   1   4   1   33.43    1.46 
  -1   4  -1   33.08    1.37 
   1   4   1   33.31    1.40 
   1   4   1   33.30    1.42 
  -1   4  -1   34.56    1.33 
  -1   4  -1   31.31    1.27 
  -1   4  -1   37.72    1.42 
  -1   4  -1   32.83    1.43 
  -1   4  -1   33.68    1.35 
   1   4   1   37.28    1.38 
   1   4   1   34.40    1.40 
   1   4   1   32.90    1.43 
  -2  -4  -1    1.12    0.57 
   2  -4   1    0.92    0.48 
  -2  -4  -1    1.17    0.62 
   2  -4   1   -0.20    0.48 
  -2  -4  -1    0.59    0.56 
   2  -4   1    0.95    0.47 
   2  -4   1    1.00    0.49 
  -2  -4  -1    0.63    0.52 
  -2  -4  -1    0.47    0.51 
   2  -4   1    0.07    0.50 
   2  -4   1    0.09    0.44 
  -2  -4  -1    0.20    0.50 
   2   4   1    0.86    0.56 
  -2   4  -1    0.50    0.52 
   2   4   1    0.17    0.56 
  -2   4  -1    1.06    0.53 
   2   4   1    1.47    0.58 
   2   4   1    0.60    0.54 
  -2   4  -1    0.57    0.53 
   2   4   1    1.33    0.60 
  -2   4  -1    0.78    0.48 
  -2   4  -1   -0.29    0.45 
   2   4   1    0.59    0.55 
  -2   4  -1    0.66    0.52 
   3  -4   1    3.70    0.64 
  -3  -4  -1    3.57    0.72 
   3  -4   1    5.07    0.82 
  -3  -4  -1    3.04    0.72 
   3  -4   1    3.57    0.58 
  -3  -4  -1    3.79    0.77 
  -3  -4  -1    2.63    0.69 
   3  -4   1    3.04    0.57 
   3  -4   1    3.70    0.64 
   3  -4   1    4.20    0.29 
  -3  -4  -1    3.81    0.69 
  -3  -4  -1    3.03    0.78 
   3   4   1    3.06    0.71 
  -3   4  -1    3.38    0.64 
   3   4   1    3.76    0.73 
  -3   4  -1    3.35    0.65 
  -3   4  -1    3.12    0.62 
   3   4   1    2.80    0.72 
  -3   4  -1    3.05    0.72 
   3   4   1    3.01    0.77 
   3   4   1    3.35    0.67 
   3   4   1    4.03    0.73 
  -3   4  -1    3.32    0.66 
  -3   4  -1    2.91    0.58 
   3   4   1    3.29    0.68 
  -4  -4  -1  161.30    4.86 
   4  -4   1  170.11    4.71 
  -4  -4  -1  163.05    4.93 
   4  -4   1  163.67    4.59 
  -4  -4  -1  167.99    4.82 
   4  -4   1  170.07    4.98 
   4  -4   1  158.32    4.69 
  -4  -4  -1  172.26    4.90 
   4  -4   1  168.61    4.60 
  -4  -4  -1  157.75    4.83 
   4  -4   1  161.91    4.13 
   4   4   1  167.47    4.92 
  -4   4  -1  162.35    4.73 
   4   4   1  172.44    4.93 
   4   4   1  160.33    4.79 
   4   4   1  172.97    4.85 
  -4   4  -1  170.11    4.71 
   4   4   1  166.75    4.87 
  -4   4  -1  168.63    4.70 
   4   4   1  168.27    4.90 
  -4   4  -1  165.49    4.81 
   4   4   1  167.71    4.86 
  -4   4  -1  168.27    4.99 
   5  -4   1   39.16    1.68 
  -5  -4  -1   38.78    1.97 
   5  -4   1   36.98    1.58 
   5  -4   1   41.02    1.61 
  -5  -4  -1   39.07    2.03 
  -5  -4  -1   37.63    1.92 
  -5  -4  -1   38.34    1.92 
   5  -4   1   40.65    2.04 
  -5  -4  -1   36.45    1.88 
   5  -4   1   37.91    1.73 
  -5  -4  -1   38.27    1.94 
  -5  -4  -1   36.60    1.91 
   5   4   1   34.82    1.83 
  -5   4  -1   34.59    1.89 
  -5   4  -1   38.05    1.13 
   5   4   1   39.33    1.94 
  -5   4  -1   39.36    1.77 
  -5   4  -1   37.56    1.72 
   5   4   1   35.42    1.90 
   5   4   1   38.97    1.88 
  -5   4  -1   36.24    1.76 
   5   4   1   38.03    1.86 
   5   4   1   36.90    1.83 
  -5   4  -1   36.96    2.05 
   5   4   1   36.20    1.94 
  -6  -4  -1   49.08    2.28 
  -6  -4  -1   50.88    2.26 
  -6  -4  -1   47.38    2.17 
   6  -4   1   52.97    1.90 
   6  -4   1   49.28    2.05 
  -6  -4  -1   50.80    2.26 
  -6  -4  -1   47.02    2.22 
   6  -4   1   47.95    2.35 
   6  -4   1   50.84    2.02 
   6  -4   1   49.19    1.87 
  -6  -4  -1   50.03    2.38 
  -6   4  -1   49.33    2.37 
   6   4   1   47.41    2.12 
  -6   4  -1   46.49    2.33 
   6   4   1   48.98    2.27 
  -6   4  -1   51.89    2.09 
  -6   4  -1   53.23    2.34 
   6   4   1   49.55    2.31 
   6   4   1   50.73    2.48 
   6   4   1   48.78    2.30 
   6   4   1   46.38    2.24 
  -6   4  -1   51.86    2.07 
   6   4   1   53.24    2.30 
  -6   4  -1   48.64    2.11 
  -6   4  -1   49.52    1.49 
  -7  -4  -1   15.85    1.37 
  -7  -4  -1   18.16    1.46 
  -7  -4  -1   18.14    1.57 
   7  -4   1   16.68    1.19 
   7  -4   1   19.46    1.60 
   7  -4   1   14.93    1.10 
  -7  -4  -1   20.28    1.64 
   7  -4   1   14.96    1.24 
  -7  -4  -1   16.62    1.39 
  -7  -4  -1   17.07    1.49 
  -7  -4  -1   18.16    2.44 
   7  -4   1   18.35    1.15 
   7   4   1   18.45    1.54 
   7   4   1   18.69    1.42 
   7   4   1   18.61    1.52 
   7   4   1   16.93    1.36 
   7   4   1   15.97    1.46 
   7   4   1   17.63    1.56 
  -7   4  -1   16.50    1.58 
  -7   4  -1   17.26    0.81 
  -7   4  -1   15.37    1.48 
  -7   4  -1   17.67    1.37 
  -7   4  -1   15.67    1.28 
  -7   4  -1   17.99    1.68 
   8  -4   1   13.84    1.28 
   8  -4   1   14.96    1.12 
  -8  -4  -1   12.92    1.42 
  -8  -4  -1   13.52    1.42 
  -8  -4  -1   12.87    1.43 
  -8  -4  -1   15.46    1.51 
  -8  -4  -1   13.89    1.43 
  -8  -4  -1   13.36    1.39 
  -8  -4  -1   16.53    1.67 
   8  -4   1   15.17    1.10 
   8  -4   1   10.89    1.37 
  -8   4  -1   13.64    1.34 
   8   4   1   17.14    1.59 
  -8   4  -1   16.02    1.68 
   8   4   1   12.10    1.27 
   8   4   1   15.34    1.42 
  -8   4  -1   13.09    1.50 
  -8   4  -1   14.89    1.42 
  -8   4  -1   16.19    2.08 
  -8   4  -1   14.37    1.57 
   8   4   1   14.97    1.40 
   8   4   1   13.37    1.46 
  -8   4  -1   13.79    0.83 
   8   4   1   12.80    1.40 
   9  -4   1    6.96    1.35 
  -9  -4  -1    5.45    1.13 
   9  -4   1    5.26    0.98 
  -9  -4  -1    5.53    1.12 
  -9  -4  -1    5.14    1.13 
  -9  -4  -1    6.67    1.27 
   9  -4   1    5.71    0.81 
   9  -4   1    4.74    0.78 
  -9  -4  -1    5.72    1.23 
  -9  -4  -1    6.77    1.34 
  -9  -4  -1    5.86    1.12 
  -9   4  -1    5.81    1.07 
   9   4   1    4.57    1.05 
   9   4   1    7.73    1.28 
   9   4   1    5.12    1.13 
   9   4   1    6.22    1.08 
   9   4   1    7.46    1.29 
  -9   4  -1    5.13    1.50 
  -9   4  -1    5.88    1.25 
  -9   4  -1    6.42    1.08 
   9   4   1    6.72    1.12 
  -9   4  -1    5.35    1.33 
  -9   4  -1    5.54    0.64 
  -9   4  -1    4.55    1.00 
 -10  -4  -1   15.24    1.65 
 -10  -4  -1   11.97    1.56 
  10  -4   1   14.03    1.15 
  10  -4   1   15.16    1.18 
  10  -4   1   16.60    1.57 
 -10  -4  -1   13.52    1.60 
 -10  -4  -1   13.91    1.57 
  10  -4   1   16.19    1.85 
 -10  -4  -1   14.11    1.66 
 -10  -4  -1   13.47    1.69 
 -10  -4  -1   14.72    1.89 
  10   4   1   15.68    1.70 
 -10   4  -1   12.83    1.49 
 -10   4  -1   12.95    1.72 
 -10   4  -1   13.66    1.68 
  10   4   1   15.50    1.49 
  10   4   1   13.38    1.44 
 -10   4  -1   16.38    1.56 
  10   4   1   17.74    1.81 
 -10   4  -1   17.03    2.01 
 -10   4  -1   18.58    1.64 
 -10   4  -1   15.59    1.02 
  10   4   1   15.58    1.69 
  10   4   1   12.62    1.63 
  11  -4   1   -1.26    0.88 
 -11  -4  -1   -0.75    0.99 
  11  -4   1   -0.50    0.50 
  11  -4   1   -0.25    0.53 
 -11  -4  -1   -1.19    0.78 
 -11  -4  -1    0.41    0.93 
 -11  -4  -1    0.51    0.95 
 -11  -4  -1    0.13    0.97 
  11  -4   1   -0.16    0.87 
 -11  -4  -1   -0.98    0.71 
 -11  -4  -1    0.15    1.04 
  11   4   1    0.28    0.83 
 -11   4  -1    1.33    0.96 
 -11   4  -1   -0.01    0.99 
  11   4   1    1.60    0.86 
 -11   4  -1    0.95    0.90 
  11   4   1    0.27    0.96 
  11   4   1    0.17    0.89 
 -11   4  -1    0.40    0.47 
 -11   4  -1   -1.39    0.86 
 -11   4  -1    0.45    0.85 
 -11   4  -1   -0.18    0.84 
  12  -4   1    8.95    0.83 
  12  -4   1    8.12    0.83 
 -12  -4  -1    7.71    1.41 
 -12  -4  -1    8.86    1.52 
 -12  -4  -1    8.03    1.39 
  12  -4   1    9.14    1.30 
 -12  -4  -1    7.59    1.36 
 -12  -4  -1    7.83    1.52 
 -12  -4  -1    8.73    1.66 
  12  -4   1   10.46    1.68 
  12   4   1    8.95    1.25 
 -12   4  -1    5.14    1.58 
  12   4   1    8.85    1.42 
  12   4   1    7.89    1.24 
 -12   4  -1    6.31    1.55 
  12   4   1    6.21    1.36 
 -12   4  -1    8.50    1.46 
 -12   4  -1    7.78    0.82 
  12   4   1    9.34    1.53 
  12   4   1    8.42    1.59 
 -12   4  -1    6.98    1.27 
 -12   4  -1    6.97    1.32 
 -12   4  -1    7.79    1.33 
 -12   4  -1    9.78    1.64 
  13  -4   1   13.41    0.85 
 -13  -4  -1   15.47    1.77 
 -13  -4  -1   12.22    1.60 
 -13  -4  -1   11.02    1.88 
 -13  -4  -1   12.82    2.14 
  13  -4   1   14.15    0.88 
 -13  -4  -1   15.57    1.98 
 -13  -4  -1   12.79    1.73 
  13   4   1   15.70    1.54 
 -13   4  -1   12.71    1.66 
 -13   4  -1   13.28    2.06 
 -13   4  -1   13.01    1.56 
 -13   4  -1   12.82    1.66 
  13   4   1   13.95    1.70 
  13   4   1   13.05    1.76 
  13   4   1   12.45    1.46 
 -13   4  -1   10.29    1.80 
 -13   4  -1   11.91    1.02 
 -14  -4  -1    0.56    1.14 
 -14  -4  -1    2.36    1.47 
 -14  -4  -1    3.04    1.30 
 -14  -4  -1    1.44    1.20 
  14  -4   1    1.32    0.86 
 -14  -4  -1    0.95    0.99 
 -14  -4  -1    2.15    1.23 
  14   4   1   -0.16    0.77 
 -14   4  -1    0.13    1.20 
 -14   4  -1    0.58    0.87 
 -14   4  -1    2.03    1.08 
 -14   4  -1    1.22    1.29 
  14   4   1    1.38    0.88 
 -14   4  -1    0.52    0.95 
 -14   4  -1    1.68    0.56 
  14   4   1    0.55    1.02 
 -15  -4  -1    0.00    1.21 
  15  -4   1   -0.40    0.71 
 -15  -4  -1    1.02    1.12 
 -15  -4  -1   -0.35    1.02 
 -15  -4  -1    1.22    1.15 
 -15  -4  -1    0.73    1.46 
  15   4   1    0.41    0.81 
 -15   4  -1    0.89    0.50 
  15   4   1    0.79    0.98 
 -15   4  -1    1.75    1.25 
  15   4   1   -0.58    0.70 
 -15   4  -1   -0.59    0.92 
 -15   4  -1    0.99    0.89 
 -15  -5   1    5.86    1.42 
  15  -5  -1    7.38    1.06 
 -15  -5   1    3.53    1.47 
 -15  -5   1    7.61    1.46 
 -15  -5   1    7.03    1.53 
  15   5  -1    7.29    0.93 
  15   5  -1    4.47    1.20 
 -15   5   1    8.06    1.43 
 -15   5   1    5.01    1.08 
 -15   5   1    6.51    0.56 
  15   5  -1    8.63    1.74 
 -15   5   1    4.97    1.53 
  15   5  -1    7.64    0.97 
 -15   5   1    6.88    1.22 
 -15   5   1    6.23    1.55 
 -14  -5   1    1.58    1.23 
 -14  -5   1    1.08    1.09 
 -14  -5   1    5.18    1.41 
 -14  -5   1    2.57    1.16 
 -14  -5   1    0.63    1.02 
  14  -5  -1    1.46    0.73 
 -14   5   1    1.24    0.41 
 -14   5   1    1.37    0.92 
  14   5  -1    1.47    0.99 
 -14   5   1    0.16    1.01 
 -14   5   1    0.76    1.14 
 -14   5   1    1.13    0.88 
  14   5  -1   -0.19    0.88 
  14   5  -1    1.19    0.73 
 -14   5   1   -1.02    0.64 
 -14   5   1    1.56    0.95 
  14   5  -1    2.14    0.83 
 -13  -5   1   13.47    1.81 
 -13  -5   1   15.00    1.82 
 -13  -5   1   14.71    1.76 
 -13  -5   1   15.07    1.74 
 -13  -5   1   14.33    1.78 
  13  -5  -1   14.67    1.39 
 -13  -5   1    9.19    1.76 
  13  -5  -1   14.98    1.90 
 -13  -5   1   13.10    1.77 
 -13   5   1   14.59    1.54 
 -13   5   1   13.76    1.91 
  13   5  -1   14.33    1.36 
  13   5  -1   15.54    1.71 
 -13   5   1    8.20    1.33 
  13   5  -1   11.10    1.52 
 -13   5   1   15.85    1.54 
 -13   5   1   12.52    1.83 
  13   5  -1   12.15    1.33 
 -13   5   1   11.49    0.83 
 -13   5   1    8.66    1.29 
 -12  -5   1    7.01    1.67 
 -12  -5   1    4.73    1.20 
  12  -5  -1    8.48    1.11 
 -12  -5   1    8.02    1.41 
 -12  -5   1    7.19    1.30 
 -12  -5   1    6.22    1.37 
  12  -5  -1    5.30    1.64 
 -12  -5   1    5.00    1.28 
  12   5  -1    5.85    1.27 
  12   5  -1    4.99    1.34 
 -12   5   1    5.74    1.10 
 -12   5   1    5.23    1.16 
 -12   5   1    5.30    0.60 
  12   5  -1    4.95    0.98 
 -12   5   1    6.75    1.16 
  12   5  -1    5.33    1.18 
 -12   5   1    5.57    1.36 
  12   5  -1    6.10    1.08 
 -12   5   1    7.11    1.14 
 -12   5   1    5.62    1.45 
  12   5  -1    6.75    1.32 
 -11  -5   1   27.66    2.09 
  11  -5  -1   27.57    2.25 
  11  -5  -1   28.88    1.70 
 -11  -5   1   28.45    2.10 
 -11  -5   1   26.63    2.17 
 -11  -5   1   23.87    2.11 
 -11  -5   1   28.48    2.51 
 -11  -5   1   30.91    2.18 
  11  -5  -1   27.20    1.63 
 -11  -5   1   23.19    2.15 
 -11   5   1   28.84    1.17 
 -11   5   1   30.59    1.82 
 -11   5   1   27.32    1.90 
  11   5  -1   27.53    1.79 
  11   5  -1   28.16    1.81 
 -11   5   1   26.93    1.83 
 -11   5   1   27.93    1.85 
  11   5  -1   24.80    1.97 
  11   5  -1   26.91    2.36 
  11   5  -1   28.65    2.07 
 -11   5   1   32.89    2.57 
 -10  -5   1   33.69    2.20 
 -10  -5   1   35.14    2.28 
 -10  -5   1   33.72    2.57 
 -10  -5   1   34.74    2.19 
  10  -5  -1   33.47    2.33 
  10  -5  -1   34.32    1.79 
 -10  -5   1   36.88    2.38 
  10  -5  -1   33.72    1.78 
 -10  -5   1   33.39    2.16 
 -10  -5   1   33.33    2.20 
  10   5  -1   35.11    2.12 
  10   5  -1   34.19    2.19 
  10   5  -1   36.55    1.97 
 -10   5   1   36.54    1.99 
 -10   5   1   32.03    1.90 
  10   5  -1   32.65    2.14 
  10   5  -1   34.09    1.98 
 -10   5   1   35.05    2.52 
 -10   5   1   36.64    1.90 
 -10   5   1   36.99    1.98 
 -10   5   1   33.48    2.46 
 -10   5   1   33.98    1.26 
  10   5  -1   35.08    2.43 
  -9  -5   1  105.46    4.01 
  -9  -5   1  103.36    3.93 
  -9  -5   1  111.29    3.97 
  -9  -5   1  108.54    3.86 
  -9  -5   1  111.08    3.95 
   9  -5  -1  102.82    4.05 
   9  -5  -1  107.95    3.46 
  -9  -5   1  115.45    4.37 
  -9  -5   1  102.65    3.87 
   9  -5  -1  101.00    3.46 
  -9   5   1  108.79    4.18 
  -9   5   1  110.02    3.64 
   9   5  -1  106.41    3.67 
   9   5  -1  100.46    4.10 
  -9   5   1  109.19    4.30 
  -9   5   1  105.58    3.55 
   9   5  -1  104.51    3.91 
  -9   5   1  105.02    2.90 
  -9   5   1  105.96    3.58 
   9   5  -1  112.12    3.94 
  -9   5   1  110.36    3.63 
   8  -5  -1   61.38    2.78 
  -8  -5   1   60.59    2.62 
  -8  -5   1   64.92    2.80 
   8  -5  -1   58.56    2.22 
   8  -5  -1   56.59    2.23 
  -8  -5   1   61.23    2.65 
  -8  -5   1   55.02    2.60 
  -8  -5   1   60.70    2.91 
  -8  -5   1   60.72    2.59 
   8   5  -1   59.64    2.48 
  -8   5   1   62.61    2.38 
   8   5  -1   58.42    2.42 
   8   5  -1   64.10    2.58 
   8   5  -1   60.02    2.65 
  -8   5   1   59.63    2.90 
   8   5  -1   60.71    2.57 
  -8   5   1   60.26    2.88 
  -8   5   1   61.56    2.34 
  -8   5   1   60.27    2.31 
  -8   5   1   57.10    2.32 
  -8   5   1   60.24    1.69 
   8   5  -1   61.45    2.87 
  -7  -5   1   31.42    1.89 
  -7  -5   1   32.85    2.08 
  -7  -5   1   34.11    2.15 
  -7  -5   1   30.83    1.76 
   7  -5  -1   32.90    1.93 
   7  -5  -1   33.40    1.52 
  -7  -5   1   33.89    1.90 
  -7  -5   1   32.21    1.96 
   7  -5  -1   33.91    1.49 
  -7   5   1   31.85    1.54 
  -7   5   1   32.59    1.55 
   7   5  -1   30.26    1.83 
   7   5  -1   35.99    1.90 
   7   5  -1   30.46    1.67 
  -7   5   1   35.63    2.09 
  -7   5   1   33.18    1.55 
  -7   5   1   37.76    1.61 
   7   5  -1   29.33    1.90 
   7   5  -1   29.41    1.68 
   6  -5  -1   18.90    1.08 
   6  -5  -1   17.39    1.10 
  -6  -5   1   15.86    1.49 
  -6  -5   1   18.81    1.37 
   6  -5  -1   14.95    1.41 
  -6  -5   1   16.08    1.47 
  -6  -5   1   17.39    1.40 
   6  -5  -1   17.31    0.56 
  -6  -5   1   18.38    1.49 
  -6  -5   1   17.65    1.55 
  -6   5   1   18.58    1.17 
   6   5  -1   18.22    1.35 
   6   5  -1   13.86    1.26 
  -6   5   1   16.11    1.10 
   6   5  -1   17.14    1.45 
  -6   5   1   17.02    1.57 
   6   5  -1   15.40    1.45 
   6   5  -1   17.70    1.31 
   6   5  -1   18.59    1.33 
  -6   5   1   17.57    1.12 
  -6   5   1   17.78    1.11 
   5  -5  -1  106.56    2.82 
   5  -5  -1  105.35    3.65 
   5  -5  -1  108.38    2.82 
  -5  -5   1  114.59    3.70 
  -5  -5   1  107.62    3.87 
  -5  -5   1  105.69    3.57 
  -5  -5   1  111.85    3.60 
  -5  -5   1  110.38    3.52 
  -5  -5   1  109.95    3.55 
   5  -5  -1  106.51    3.21 
   5  -5  -1  104.01    3.18 
  -5   5   1  112.07    3.23 
  -5   5   1  106.21    3.72 
  -5   5   1  107.37    3.24 
   5   5  -1  113.47    3.63 
   5   5  -1  112.50    3.76 
   5   5  -1  108.21    3.59 
   5   5  -1  105.09    3.46 
   5   5  -1  114.26    3.52 
  -5   5   1  110.52    3.22 
  -5   5   1  104.64    3.24 
   5   5  -1  104.78    3.38 
  -4  -5   1    2.42    0.76 
  -4  -5   1    0.88    0.73 
  -4  -5   1    2.40    0.81 
   4  -5  -1    1.02    0.60 
   4  -5  -1    1.57    0.36 
  -4  -5   1    2.82    0.82 
   4  -5  -1    1.40    0.73 
  -4  -5   1    1.27    0.69 
  -4  -5   1    1.10    0.70 
   4  -5  -1    1.85    0.55 
   4  -5  -1    1.82    0.37 
  -4  -5   1    1.87    0.85 
   4   5  -1    2.32    0.73 
  -4   5   1    0.98    0.73 
  -4   5   1    1.17    0.53 
   4   5  -1    0.83    0.76 
  -4   5   1    1.16    0.60 
   4   5  -1    2.02    0.77 
  -4   5   1    1.79    0.53 
   4   5  -1    1.23    0.63 
  -4   5   1    2.11    0.59 
  -4   5   1    1.74    0.56 
   4   5  -1    2.41    0.77 
   4   5  -1    1.30    0.71 
  -3  -5   1    2.72    0.75 
   3  -5  -1    1.82    0.26 
   3  -5  -1    1.98    0.51 
  -3  -5   1    2.12    0.67 
  -3  -5   1    1.47    0.71 
  -3  -5   1    2.45    0.71 
  -3  -5   1    0.73    0.66 
   3  -5  -1    1.76    0.39 
   3  -5  -1    1.21    0.51 
  -3  -5   1    0.94    0.59 
   3  -5  -1    2.78    0.41 
  -3  -5   1    2.53    0.70 
  -3   5   1    1.94    0.54 
   3   5  -1    2.10    0.76 
  -3   5   1    2.66    0.74 
  -3   5   1    1.61    0.50 
   3   5  -1    2.27    0.74 
  -3   5   1    1.82    0.49 
  -3   5   1    2.53    0.52 
   3   5  -1    1.90    0.70 
   3   5  -1    1.34    0.61 
  -3   5   1    1.65    0.52 
  -3   5   1    1.87    0.28 
   3   5  -1    1.11    0.64 
   2  -5  -1  252.59    6.25 
  -2  -5   1  241.16    6.58 
  -2  -5   1  246.96    6.58 
   2  -5  -1  242.79    6.16 
  -2  -5   1  251.31    6.59 
   2  -5  -1  241.23    6.35 
  -2  -5   1  247.44    6.65 
  -2  -5   1  244.30    6.45 
   2  -5  -1  235.61    6.22 
  -2  -5   1  246.14    6.55 
  -2  -5   1  237.75    6.54 
  -2   5   1  244.43    6.64 
  -2   5   1  241.55    6.38 
   2   5  -1  248.25    6.59 
  -2   5   1  237.85    6.16 
   2   5  -1  242.79    6.54 
   2   5  -1  245.62    6.55 
  -2   5   1  245.61    6.34 
   2   5  -1  242.99    6.64 
  -2   5   1  239.45    6.37 
   2   5  -1  248.02    6.60 
  -2   5   1  238.69    6.17 
   2   5  -1  248.36    6.46 
  -2   5   1  245.01    6.34 
   1  -5  -1   33.25    1.26 
  -1  -5   1   34.19    1.53 
   1  -5  -1   32.08    1.03 
  -1  -5   1   32.30    1.31 
   1  -5  -1   32.14    1.32 
  -1  -5   1   32.83    1.42 
  -1  -5   1   32.56    1.47 
   1  -5  -1   33.38    1.37 
   1  -5  -1   31.64    1.27 
   1  -5  -1   33.75    1.25 
  -1  -5   1   34.52    1.49 
  -1  -5   1   32.30    1.47 
  -1   5   1   32.12    1.38 
   1   5  -1   32.03    1.33 
  -1   5   1   32.33    1.33 
  -1   5   1   33.61    1.26 
   1   5  -1   31.41    1.45 
   1   5  -1   34.90    1.54 
  -1   5   1   34.23    1.40 
   1   5  -1   34.27    1.45 
   1   5  -1   31.74    1.54 
  -1   5   1   33.53    1.03 
   1   5  -1   33.44    1.44 
  -1   5   1   34.87    1.35 
   0  -5  -1    2.93    0.63 
   0  -5  -1    3.01    0.56 
   0  -5   1    2.05    0.60 
   0  -5  -1    2.81    0.54 
   0  -5   1    2.21    0.62 
   0  -5  -1    3.26    0.33 
   0  -5  -1    1.81    0.51 
   0  -5   1    2.10    0.60 
   0  -5   1    3.10    0.50 
   0  -5  -1    3.84    0.65 
   0  -5   1    3.22    0.65 
   0   5   1    3.07    0.60 
   0   5  -1    2.41    0.58 
   0   5  -1    2.55    0.47 
   0   5   1    2.14    0.61 
   0   5  -1    3.38    0.68 
   0   5   1    2.93    0.59 
   0   5   1    2.76    0.57 
   0   5   1    3.11    0.57 
   0   5  -1    1.57    0.64 
   0   5  -1    3.74    0.66 
   0   5  -1    1.66    0.54 
   0   5   1    3.21    0.65 
   1  -5   1   35.79    1.47 
  -1  -5  -1   35.07    1.51 
  -1  -5  -1   36.81    1.52 
  -1  -5  -1   33.96    1.46 
  -1  -5  -1   33.80    1.48 
  -1  -5  -1   32.95    1.55 
  -1  -5  -1   33.69    1.19 
  -1  -5  -1   31.27    1.44 
   1  -5   1   34.67    1.38 
   1  -5   1   35.67    1.45 
   1  -5   1   33.73    1.46 
   1  -5   1   34.92    1.47 
  -1   5  -1   34.22    1.55 
  -1   5  -1   33.73    1.42 
   1   5   1   35.71    1.52 
   1   5   1   34.96    1.56 
   1   5   1   32.81    1.51 
  -1   5  -1   35.92    1.35 
  -1   5  -1   32.96    1.50 
   1   5   1   36.17    1.57 
  -1   5  -1   33.97    1.48 
   1   5   1   35.38    1.51 
   1   5   1   34.24    1.51 
  -1   5  -1   35.23    1.47 
   2  -5   1    7.63    0.78 
  -2  -5  -1    6.15    0.82 
   2  -5   1    5.99    0.70 
  -2  -5  -1    6.78    0.84 
   2  -5   1    6.90    0.84 
  -2  -5  -1    6.99    0.83 
  -2  -5  -1    8.18    0.86 
   2  -5   1    6.75    0.71 
   2  -5   1    7.61    0.77 
  -2  -5  -1    8.24    0.92 
  -2  -5  -1    5.92    0.76 
   2  -5   1    7.59    0.80 
   2   5   1    8.00    0.93 
  -2   5  -1    7.25    0.88 
  -2   5  -1    8.87    0.78 
  -2   5  -1    6.08    0.73 
   2   5   1    6.15    0.83 
   2   5   1    6.46    0.80 
   2   5   1    6.09    0.78 
  -2   5  -1    7.03    0.75 
   2   5   1    7.98    0.87 
  -2   5  -1    6.14    0.74 
   2   5   1    6.88    0.86 
  -2   5  -1    9.07    0.88 
  -3  -5  -1  135.99    4.11 
   3  -5   1  136.46    3.95 
  -3  -5  -1  136.95    4.09 
  -3  -5  -1  135.76    4.11 
   3  -5   1  134.17    3.42 
   3  -5   1  132.71    4.14 
   3  -5   1  133.82    3.89 
  -3  -5  -1  132.91    4.06 
  -3  -5  -1  133.31    4.15 
  -3  -5  -1  135.12    4.14 
   3  -5   1  136.49    3.99 
   3  -5   1  132.20    3.88 
  -3   5  -1  136.18    3.97 
   3   5   1  138.51    4.08 
   3   5   1  138.06    4.17 
   3   5   1  143.44    4.17 
   3   5   1  133.37    4.13 
   3   5   1  138.86    4.11 
  -3   5  -1  138.41    3.97 
   3   5   1  138.50    4.15 
  -3   5  -1  137.68    4.21 
  -3   5  -1  132.08    3.98 
  -3   5  -1  137.57    3.98 
   3   5   1  139.24    4.10 
  -3   5  -1  135.49    4.00 
  -4  -5  -1   12.93    1.25 
   4  -5   1   14.80    1.13 
  -4  -5  -1   15.39    1.34 
  -4  -5  -1   13.80    1.28 
   4  -5   1   14.96    1.19 
  -4  -5  -1   14.04    1.34 
  -4  -5  -1   13.82    1.26 
   4  -5   1   12.37    1.00 
   4  -5   1   11.31    1.15 
  -4  -5  -1   12.53    1.21 
   4  -5   1   13.61    1.06 
  -4   5  -1   14.67    1.20 
   4   5   1   12.10    1.18 
  -4   5  -1   12.74    1.12 
  -4   5  -1   11.96    1.24 
   4   5   1   14.17    1.26 
  -4   5  -1   15.80    1.27 
   4   5   1   11.40    1.18 
  -4   5  -1   14.18    1.34 
   4   5   1   11.56    1.11 
   4   5   1   15.93    1.35 
   4   5   1   15.41    1.31 
  -4   5  -1   13.46    1.13 
   4   5   1   15.89    1.31 
  -5  -5  -1   44.94    2.93 
  -5  -5  -1   49.29    2.19 
  -5  -5  -1   49.64    2.23 
  -5  -5  -1   43.18    2.45 
   5  -5   1   46.29    1.99 
   5  -5   1   49.38    1.96 
   5  -5   1   48.01    1.83 
   5  -5   1   46.64    1.82 
   5  -5   1   48.19    2.26 
  -5  -5  -1   44.77    2.16 
   5   5   1   48.98    2.19 
   5   5   1   45.93    2.04 
   5   5   1   49.54    2.25 
  -5   5  -1   49.73    2.10 
  -5   5  -1   49.33    2.01 
   5   5   1   47.40    2.12 
  -5   5  -1   46.90    2.16 
   5   5   1   47.84    2.24 
  -5   5  -1   47.48    2.36 
   5   5   1   49.68    3.46 
   5   5   1   48.05    2.25 
  -5   5  -1   46.91    1.98 
  -6  -5  -1   16.34    1.48 
   6  -5   1   15.37    1.41 
   6  -5   1   16.53    1.16 
   6  -5   1   15.08    1.08 
  -6  -5  -1   15.14    1.42 
  -6  -5  -1   18.93    1.51 
  -6  -5  -1   17.31    1.74 
   6  -5   1   16.44    1.11 
  -6  -5  -1   16.69    1.37 
   6   5   1   13.03    1.58 
   6   5   1   16.25    1.47 
   6   5   1   16.50    1.38 
  -6   5  -1   15.54    1.39 
   6   5   1   19.99    1.41 
  -6   5  -1   14.54    1.22 
  -6   5  -1   15.96    1.45 
   6   5   1   14.61    1.41 
  -6   5  -1   14.53    1.25 
   6   5   1   14.98    1.44 
  -6   5  -1   12.53    1.34 
   6   5   1   16.16    1.39 
  -6   5  -1   14.41    1.21 
  -7  -5  -1    5.97    1.09 
  -7  -5  -1    5.87    1.06 
   7  -5   1    5.04    0.72 
   7  -5   1    2.39    0.71 
   7  -5   1    5.21    1.09 
   7  -5   1    5.58    0.89 
   7  -5   1    4.48    0.71 
  -7  -5  -1    4.61    0.93 
  -7  -5  -1    7.47    1.19 
  -7  -5  -1    3.63    0.97 
  -7  -5  -1    4.99    1.05 
  -7   5  -1    5.05    0.84 
   7   5   1    5.58    1.08 
  -7   5  -1    5.29    1.03 
  -7   5  -1    3.96    0.81 
   7   5   1    4.60    0.88 
  -7   5  -1    5.50    0.92 
  -7   5  -1    4.75    0.36 
   7   5   1    4.90    0.99 
  -7   5  -1    4.53    1.05 
   7   5   1    5.21    1.11 
   7   5   1    6.04    1.08 
  -7   5  -1    5.71    0.94 
   7   5   1    3.83    0.91 
   8  -5   1    6.65    0.77 
  -8  -5  -1    5.99    1.14 
  -8  -5  -1    4.60    1.10 
  -8  -5  -1    7.01    1.19 
  -8  -5  -1    7.28    1.23 
  -8  -5  -1    5.29    1.09 
   8  -5   1    5.47    1.14 
   8  -5   1    6.53    0.80 
  -8  -5  -1    5.78    1.07 
   8  -5   1    6.46    0.98 
  -8  -5  -1    6.17    1.11 
   8   5   1    7.08    1.12 
   8   5   1    8.11    1.29 
  -8   5  -1    6.77    1.06 
  -8   5  -1    7.96    1.08 
  -8   5  -1    4.90    1.19 
  -8   5  -1    6.01    0.98 
   8   5   1    7.01    1.11 
  -8   5  -1    7.13    1.34 
  -8   5  -1    9.04    1.29 
  -8   5  -1    6.22    0.49 
   8   5   1    6.39    1.21 
   8   5   1    7.17    1.20 
   8   5   1    7.47    1.13 
  -8   5  -1    5.88    1.00 
  -9  -5  -1   31.04    2.24 
   9  -5   1   32.89    1.53 
  -9  -5  -1   33.08    2.19 
  -9  -5  -1   33.15    2.09 
  -9  -5  -1   35.54    2.37 
   9  -5   1   33.33    2.28 
  -9  -5  -1   33.53    2.23 
  -9  -5  -1   33.59    2.19 
  -9  -5  -1   31.60    2.23 
   9  -5   1   34.22    1.56 
   9  -5   1   31.38    1.87 
  -9   5  -1   31.27    1.97 
   9   5   1   32.26    2.04 
   9   5   1   29.82    2.13 
  -9   5  -1   31.16    2.27 
  -9   5  -1   32.43    1.97 
   9   5   1   31.96    2.14 
   9   5   1   29.96    2.14 
   9   5   1   34.19    2.09 
  -9   5  -1   31.64    2.39 
   9   5   1   33.79    2.26 
  -9   5  -1   31.89    1.16 
  -9   5  -1   32.48    2.44 
  -9   5  -1   31.28    1.99 
  -9   5  -1   32.76    1.92 
  10  -5   1    5.79    1.34 
 -10  -5  -1    5.29    1.42 
  10  -5   1    7.60    0.84 
 -10  -5  -1    7.74    1.43 
 -10  -5  -1    5.96    1.24 
 -10  -5  -1    4.66    1.14 
 -10  -5  -1    5.48    1.27 
  10  -5   1    5.26    0.77 
 -10  -5  -1    4.30    1.12 
  10  -5   1    5.04    1.05 
 -10  -5  -1    7.32    1.36 
 -10   5  -1    4.92    1.04 
 -10   5  -1    5.11    1.36 
 -10   5  -1    6.01    1.12 
 -10   5  -1    4.96    1.36 
 -10   5  -1    6.80    0.58 
 -10   5  -1    4.86    1.13 
 -10   5  -1    5.60    1.10 
  10   5   1    7.39    1.37 
  10   5   1    6.58    1.30 
  10   5   1    6.79    1.19 
 -10   5  -1    6.40    1.38 
  10   5   1    7.46    1.34 
  10   5   1    5.67    1.12 
  10   5   1    6.26    1.29 
 -11  -5  -1   -0.38    1.42 
  11  -5   1    0.67    0.96 
 -11  -5  -1   -0.55    0.94 
 -11  -5  -1    3.89    1.19 
 -11  -5  -1    2.16    1.10 
  11  -5   1    0.97    0.82 
  11  -5   1    0.94    0.54 
 -11  -5  -1    1.10    1.13 
 -11  -5  -1    0.69    0.95 
 -11  -5  -1    1.61    1.23 
  11  -5   1    1.40    0.58 
  11   5   1    0.62    0.84 
  11   5   1    1.26    0.97 
  11   5   1    0.86    0.89 
 -11   5  -1    0.78    1.30 
 -11   5  -1    1.60    1.44 
  11   5   1    1.87    1.27 
 -11   5  -1    0.84    0.80 
  11   5   1    0.09    0.90 
 -11   5  -1    1.79    0.98 
 -11   5  -1    0.11    1.03 
  11   5   1    1.09    1.01 
 -11   5  -1   -1.26    0.91 
 -11   5  -1    1.53    0.42 
 -11   5  -1    0.91    0.90 
 -12  -5  -1    0.73    1.01 
 -12  -5  -1    0.38    0.99 
  12  -5   1    0.33    1.01 
 -12  -5  -1    0.99    1.25 
  12  -5   1    1.44    1.01 
 -12  -5  -1    0.31    0.95 
 -12  -5  -1    1.96    1.13 
 -12  -5  -1    0.80    1.10 
  12  -5   1    1.00    0.47 
  12  -5   1    0.60    0.44 
  12   5   1    0.64    0.88 
 -12   5  -1    1.56    0.94 
 -12   5  -1   -1.36    0.97 
 -12   5  -1    0.86    0.40 
 -12   5  -1   -0.67    0.84 
  12   5   1    1.45    1.10 
  12   5   1    0.63    0.97 
  12   5   1    1.21    0.91 
 -12   5  -1    1.43    0.93 
 -12   5  -1    0.90    1.15 
  12   5   1    2.24    1.09 
  12   5   1    2.57    1.17 
 -12   5  -1   -1.14    0.93 
 -12   5  -1    1.38    0.89 
 -13  -5  -1    6.98    1.38 
 -13  -5  -1   10.35    1.54 
 -13  -5  -1    7.30    1.50 
 -13  -5  -1    9.00    1.62 
 -13  -5  -1    7.43    1.65 
  13  -5   1    7.08    1.16 
 -13  -5  -1    8.19    1.65 
 -13   5  -1    7.22    1.26 
 -13   5  -1    6.94    0.64 
  13   5   1    8.08    1.43 
 -13   5  -1    8.45    1.72 
 -13   5  -1    7.65    1.70 
  13   5   1    7.54    1.27 
 -13   5  -1    6.96    1.34 
  13   5   1    7.85    1.48 
 -13   5  -1    9.39    1.43 
  13   5   1    7.95    1.27 
 -14  -5  -1    2.28    1.34 
 -14  -5  -1   -1.65    0.85 
 -14  -5  -1    0.87    1.22 
 -14  -5  -1    1.02    1.12 
  14  -5   1    0.23    0.73 
 -14  -5  -1   -0.09    1.07 
 -14   5  -1   -0.51    0.81 
 -14   5  -1    0.98    0.39 
 -14   5  -1   -0.05    1.20 
 -14   5  -1    1.07    0.98 
  14   5   1    0.60    0.94 
 -14   5  -1    0.45    0.84 
  14   5   1    0.39    0.85 
 -14   5  -1   -0.08    1.12 
  14   5   1   -0.29    0.80 
 -15  -5  -1    0.50    1.12 
 -15  -5  -1    2.44    1.15 
  15  -5   1    0.48    0.82 
 -15   5  -1    1.19    1.31 
 -15   5  -1    0.76    0.98 
  15   5   1    0.30    0.83 
 -15   5  -1    1.39    1.55 
  15   5   1    0.81    1.05 
  15   5   1    1.30    0.92 
 -15   5  -1   -0.75    0.74 
 -15   5  -1    0.72    0.30 
 -15   5  -1    0.93    1.00 
 -15  -6   1   12.68    1.76 
 -15  -6   1   13.61    1.86 
 -15  -6   1   19.29    4.33 
 -15  -6   1   12.04    2.23 
  15  -6  -1   13.35    1.35 
 -15   6   1   14.39    3.16 
 -15   6   1   12.86    1.66 
  15   6  -1   12.26    1.68 
  15   6  -1   11.44    1.24 
 -15   6   1   11.95    1.68 
  15   6  -1   10.84    1.16 
 -15   6   1    9.17    1.31 
 -15   6   1    6.63    1.61 
 -14  -6   1   10.70    1.64 
 -14  -6   1    9.19    1.67 
  14  -6  -1   13.52    1.33 
 -14  -6   1   10.05    1.95 
 -14  -6   1   10.58    1.71 
  14   6  -1   12.32    1.34 
  14   6  -1   13.67    1.65 
  14   6  -1   13.45    1.57 
 -14   6   1   10.41    1.32 
 -14   6   1   11.18    1.46 
  14   6  -1   11.20    1.61 
 -14   6   1   10.15    1.81 
 -14   6   1   12.11    1.94 
 -14   6   1    9.41    1.30 
 -13  -6   1   11.89    1.99 
 -13  -6   1   13.34    1.70 
 -13  -6   1   13.21    1.78 
 -13  -6   1   14.37    1.84 
 -13  -6   1   12.41    1.82 
 -13   6   1   11.90    1.41 
 -13   6   1   14.43    1.89 
  13   6  -1   19.44    1.95 
  13   6  -1   12.26    1.39 
 -13   6   1   14.07    1.58 
 -13   6   1    8.82    1.77 
  13   6  -1   12.21    1.58 
 -13   6   1   15.26    1.62 
 -13   6   1   16.38    1.56 
 -13   6   1   11.50    1.86 
  13   6  -1   14.29    1.42 
 -12  -6   1    5.83    1.63 
  12  -6  -1    9.39    1.12 
 -12  -6   1    9.16    1.46 
 -12  -6   1    9.37    1.76 
  12  -6  -1    9.99    1.54 
  12  -6  -1    9.24    1.17 
 -12  -6   1    7.76    1.45 
 -12  -6   1    8.24    1.55 
 -12  -6   1    9.35    1.45 
 -12   6   1    9.68    1.28 
  12   6  -1    9.48    1.64 
  12   6  -1    7.40    1.33 
  12   6  -1   10.72    1.33 
  12   6  -1    7.10    1.26 
  12   6  -1    8.38    1.22 
 -12   6   1   11.58    1.46 
 -12   6   1    9.36    1.26 
 -12   6   1    9.54    1.29 
  12   6  -1    8.15    1.40 
 -12   6   1    6.68    1.54 
 -11  -6   1   21.09    1.95 
 -11  -6   1   24.11    2.22 
 -11  -6   1   15.68    1.77 
  11  -6  -1   23.05    2.20 
  11  -6  -1   24.35    1.55 
 -11  -6   1   26.38    2.52 
 -11  -6   1   27.39    2.23 
 -11  -6   1   22.93    2.06 
 -11   6   1   18.46    1.95 
  11   6  -1   24.68    1.97 
  11   6  -1   28.71    1.87 
 -11   6   1   26.75    1.81 
 -11   6   1   25.74    1.79 
 -11   6   1   22.52    2.27 
  11   6  -1   26.54    2.46 
  11   6  -1   25.95    2.22 
  11   6  -1   23.86    1.81 
 -11   6   1   26.42    1.73 
  11   6  -1   26.78    2.08 
 -11   6   1   25.35    1.85 
 -10  -6   1    6.33    1.34 
 -10  -6   1    7.04    1.36 
  10  -6  -1    6.82    1.36 
 -10  -6   1    6.20    1.18 
 -10  -6   1    6.40    1.30 
  10  -6  -1    7.34    0.98 
  10  -6  -1    7.04    0.99 
 -10  -6   1    7.16    1.33 
 -10  -6   1    8.85    1.62 
  10   6  -1    6.93    1.30 
  10   6  -1    6.04    1.14 
 -10   6   1    6.09    1.41 
 -10   6   1    8.63    1.15 
 -10   6   1    6.73    1.38 
  10   6  -1    6.16    1.09 
 -10   6   1    6.38    1.05 
  10   6  -1    5.69    1.15 
  10   6  -1    7.08    1.36 
 -10   6   1    8.32    1.14 
  10   6  -1    5.97    1.16 
 -10   6   1    7.68    1.06 
   9  -6  -1   87.05    3.06 
   9  -6  -1   88.75    3.03 
   9  -6  -1   95.09    3.78 
  -9  -6   1   89.03    3.56 
  -9  -6   1   92.95    3.93 
  -9  -6   1   87.37    3.53 
  -9  -6   1   82.97    3.51 
  -9  -6   1   88.19    3.63 
  -9  -6   1   89.59    3.70 
  -9   6   1   92.05    3.92 
   9   6  -1   91.39    3.34 
  -9   6   1   88.94    3.13 
  -9   6   1   85.22    3.16 
  -9   6   1   85.09    3.16 
   9   6  -1   90.20    3.41 
   9   6  -1   85.02    3.44 
   9   6  -1   87.41    3.76 
  -9   6   1   84.85    3.45 
   9   6  -1   87.39    3.54 
   9   6  -1   93.09    3.37 
  -9   6   1   86.11    3.79 
   8  -6  -1    3.18    0.70 
  -8  -6   1    3.59    0.95 
  -8  -6   1    3.83    1.12 
   8  -6  -1    2.58    0.96 
  -8  -6   1    3.05    0.99 
  -8  -6   1    2.50    1.01 
   8  -6  -1    2.93    0.72 
  -8  -6   1    3.21    0.93 
   8   6  -1    4.26    0.88 
   8   6  -1    3.86    0.95 
  -8   6   1    3.84    0.81 
   8   6  -1    2.51    0.97 
  -8   6   1    3.29    0.76 
  -8   6   1    4.34    0.82 
   8   6  -1    4.74    1.06 
   8   6  -1    3.40    0.87 
  -8   6   1    2.72    0.77 
  -8   6   1    3.52    1.08 
   8   6  -1    5.06    1.05 
  -7  -6   1   55.66    2.60 
  -7  -6   1   51.23    2.39 
  -7  -6   1   53.62    2.39 
  -7  -6   1   54.19    2.71 
   7  -6  -1   56.00    2.07 
   7  -6  -1   55.92    2.59 
   7  -6  -1   51.20    2.05 
  -7  -6   1   53.59    2.53 
  -7  -6   1   60.08    2.58 
   7   6  -1   55.42    2.66 
   7   6  -1   52.11    2.29 
  -7   6   1   53.78    2.12 
   7   6  -1   50.89    2.39 
  -7   6   1   54.96    2.13 
  -7   6   1   57.19    2.16 
  -7   6   1   55.47    2.63 
   7   6  -1   54.64    2.34 
   7   6  -1   58.02    2.54 
   7   6  -1   55.07    2.37 
  -7   6   1   56.13    2.19 
   6  -6  -1   65.05    2.27 
  -6  -6   1   64.87    2.82 
  -6  -6   1   63.60    2.80 
  -6  -6   1   64.68    2.62 
   6  -6  -1   65.52    2.55 
   6  -6  -1   65.27    1.77 
  -6  -6   1   66.12    2.64 
  -6  -6   1   68.15    2.77 
  -6   6   1   66.36    2.37 
  -6   6   1   63.08    2.32 
  -6   6   1   65.68    2.31 
   6   6  -1   67.81    2.85 
  -6   6   1   64.22    2.81 
   6   6  -1   62.15    2.46 
  -6   6   1   67.64    2.54 
  -6   6   1   65.68    2.34 
   6   6  -1   65.69    2.57 
   6   6  -1   68.27    2.65 
   6   6  -1   67.34    2.72 
   6   6  -1   64.77    2.64 
  -5  -6   1   16.44    1.43 
   5  -6  -1   19.22    1.12 
  -5  -6   1   18.79    1.68 
   5  -6  -1   19.09    1.53 
  -5  -6   1   17.05    1.45 
   5  -6  -1   18.82    0.79 
   5  -6  -1   18.62    1.15 
  -5  -6   1   22.24    1.64 
   5  -6  -1   17.82    0.79 
  -5  -6   1   18.76    1.43 
  -5  -6   1   18.03    1.66 
  -5  -6   1   18.68    1.46 
   5   6  -1   20.31    1.60 
  -5   6   1   19.83    1.19 
  -5   6   1   20.09    1.20 
   5   6  -1   19.10    1.43 
   5   6  -1   18.34    1.33 
   5   6  -1   20.83    1.55 
  -5   6   1   19.68    1.17 
   5   6  -1   17.12    1.51 
  -5   6   1   17.56    1.58 
  -5   6   1   19.04    1.19 
  -5   6   1   18.26    1.31 
   5   6  -1   20.60    1.43 
  -4  -6   1  155.29    4.91 
  -4  -6   1  161.89    4.84 
  -4  -6   1  159.79    4.69 
  -4  -6   1  155.23    4.79 
   4  -6  -1  151.61    4.13 
   4  -6  -1  153.68    4.41 
   4  -6  -1  158.66    4.15 
  -4  -6   1  162.94    4.76 
  -4  -6   1  154.97    4.77 
  -4  -6   1  153.88    4.75 
  -4   6   1  156.12    4.43 
   4   6  -1  159.11    4.88 
   4   6  -1  160.80    4.82 
  -4   6   1  159.58    4.90 
  -4   6   1  155.62    4.42 
  -4   6   1  150.54    4.42 
  -4   6   1  165.06    4.48 
   4   6  -1  158.31    4.72 
   4   6  -1  152.25    4.53 
   4   6  -1  152.19    4.73 
  -4   6   1  160.18    4.43 
   4   6  -1  166.60    4.75 
  -3  -6   1   14.58    1.26 
  -3  -6   1   13.25    1.20 
   3  -6  -1   14.24    1.07 
  -3  -6   1   15.18    1.30 
  -3  -6   1   13.46    1.17 
  -3  -6   1   14.62    1.27 
   3  -6  -1   13.48    0.85 
  -3  -6   1   14.38    1.37 
  -3  -6   1   14.14    1.20 
   3  -6  -1   13.10    0.66 
   3  -6  -1   12.75    0.86 
  -3   6   1   14.06    1.34 
   3   6  -1   13.14    1.25 
   3   6  -1   13.34    1.26 
   3   6  -1   12.32    1.16 
  -3   6   1   12.57    1.01 
  -3   6   1   13.55    0.97 
  -3   6   1   13.72    0.69 
   3   6  -1   14.24    1.26 
  -3   6   1   14.49    1.12 
  -3   6   1   12.57    1.00 
   3   6  -1   13.46    1.17 
  -3   6   1   14.12    1.00 
  -2  -6   1   33.94    1.65 
   2  -6  -1   33.01    1.23 
   2  -6  -1   33.77    1.34 
  -2  -6   1   30.36    1.47 
  -2  -6   1   32.60    1.64 
  -2  -6   1   33.50    1.66 
  -2  -6   1   32.28    1.70 
   2  -6  -1   32.22    1.31 
  -2  -6   1   34.69    1.64 
   2  -6  -1   33.85    1.47 
  -2  -6   1   35.40    1.69 
  -2   6   1   33.26    1.45 
  -2   6   1   34.70    1.47 
   2   6  -1   34.45    1.51 
  -2   6   1   31.88    1.49 
   2   6  -1   34.71    1.67 
   2   6  -1   33.36    1.70 
   2   6  -1   33.05    1.60 
   2   6  -1   32.08    1.64 
  -2   6   1   32.31    1.66 
  -2   6   1   32.87    1.48 
   2   6  -1   33.16    1.65 
  -2   6   1   32.75    1.19 
  -2   6   1   33.56    1.26 
   1  -6  -1   10.62    0.91 
  -1  -6   1   11.65    1.02 
  -1  -6   1   12.85    1.06 
   1  -6  -1   10.87    1.00 
   1  -6  -1   11.91    0.98 
   1  -6  -1   11.15    0.87 
   1  -6  -1   12.23    0.65 
  -1  -6   1   10.65    0.98 
  -1  -6   1   10.47    1.00 
  -1  -6   1    9.79    0.98 
   1  -6  -1   12.40    0.94 
  -1  -6   1   12.27    1.10 
  -1  -6   1   13.01    0.92 
   1   6  -1   12.73    1.16 
   1   6  -1   10.68    1.02 
  -1   6   1    9.26    1.05 
  -1   6   1   11.45    0.61 
  -1   6   1   10.50    0.93 
  -1   6   1   11.14    0.96 
   1   6  -1   10.77    0.90 
   1   6  -1   11.72    1.07 
   1   6  -1   12.87    1.15 
   1   6  -1   10.42    1.00 
  -1   6   1   12.22    1.09 
  -1   6   1   10.54    0.87 
  -1   6   1   10.34    0.94 
   0  -6  -1    6.21    0.53 
   0  -6  -1    6.69    0.76 
   0  -6   1    4.86    0.74 
   0  -6   1    4.86    0.71 
   0  -6  -1    6.68    0.83 
   0  -6   1    4.92    0.78 
   0  -6   1    6.35    0.88 
   0  -6  -1    5.27    0.74 
   0  -6  -1    5.51    0.71 
   0  -6  -1    7.62    0.86 
   0  -6   1    5.35    0.64 
   0  -6   1    5.60    0.65 
   0   6  -1    6.63    0.86 
   0   6   1    5.73    0.79 
   0   6   1    5.88    0.77 
   0   6  -1    6.21    0.82 
   0   6   1    6.00    0.73 
   0   6  -1    4.15    0.76 
   0   6  -1    6.01    0.65 
   0   6   1    6.28    0.78 
   0   6  -1    5.34    0.78 
   0   6   1    5.47    0.45 
   0   6  -1    5.99    0.91 
   0   6   1    5.24    0.81 
   0   6   1    6.30    0.86 
  -1  -6  -1    0.82    0.38 
  -1  -6  -1   -0.32    0.57 
   1  -6   1    0.54    0.51 
   1  -6   1    0.33    0.58 
  -1  -6  -1    1.03    0.67 
   1  -6   1    0.98    0.59 
  -1  -6  -1   -0.70    0.53 
   1  -6   1    0.48    0.58 
   1  -6   1    0.04    0.57 
  -1  -6  -1    0.46    0.66 
  -1  -6  -1    0.73    0.63 
  -1  -6  -1    1.02    0.56 
   1  -6   1    0.47    0.40 
  -1   6  -1    0.46    0.57 
   1   6   1    0.63    0.63 
   1   6   1    0.75    0.64 
  -1   6  -1    0.52    0.61 
  -1   6  -1   -0.09    0.55 
  -1   6  -1    0.47    0.60 
   1   6   1   -0.32    0.60 
  -1   6  -1    0.62    0.44 
   1   6   1    0.25    0.67 
  -1   6  -1    0.70    0.60 
   1   6   1    0.50    0.57 
   1   6   1    0.55    0.68 
  -2  -6  -1  120.32    3.72 
   2  -6   1  121.01    3.61 
   2  -6   1  125.26    3.56 
   2  -6   1  118.17    3.20 
   2  -6   1  120.84    3.54 
  -2  -6  -1  114.97    3.72 
   2  -6   1  119.48    3.50 
  -2  -6  -1  121.90    3.67 
   2  -6   1  119.45    3.59 
  -2  -6  -1  116.62    3.68 
  -2  -6  -1  118.62    3.69 
  -2  -6  -1  120.67    3.69 
  -2  -6  -1  114.93    3.37 
   2   6   1  117.09    3.72 
   2   6   1  117.96    3.70 
   2   6   1  117.39    3.71 
  -2   6  -1  115.61    3.61 
   2   6   1  121.03    3.77 
  -2   6  -1  116.42    3.74 
  -2   6  -1  118.57    3.58 
   2   6   1  113.21    3.67 
   2   6   1  116.19    3.65 
  -2   6  -1  114.03    3.58 
  -2   6  -1  120.22    3.48 
   3  -6   1   98.67    2.66 
  -3  -6  -1  102.92    3.40 
  -3  -6  -1  101.62    3.44 
   3  -6   1   99.23    3.24 
   3  -6   1  102.07    3.14 
   3  -6   1  101.00    3.40 
  -3  -6  -1  101.76    3.31 
   3  -6   1   97.88    3.18 
  -3  -6  -1  101.68    3.38 
   3  -6   1   97.64    3.11 
   3  -6   1  105.13    3.22 
  -3  -6  -1  102.69    3.39 
  -3  -6  -1  103.20    3.43 
   3   6   1   99.58    3.40 
  -3   6  -1  101.35    3.25 
  -3   6  -1  101.24    3.24 
  -3   6  -1  100.39    3.19 
   3   6   1  105.04    3.40 
  -3   6  -1   99.77    3.47 
   3   6   1  105.04    3.46 
   3   6   1  101.84    3.39 
  -3   6  -1  104.86    3.25 
  -3   6  -1  100.83    3.26 
   3   6   1  102.24    3.38 
   3   6   1   97.06    3.31 
  -4  -6  -1   12.91    1.34 
   4  -6   1    9.57    1.12 
   4  -6   1   10.75    1.01 
   4  -6   1   10.72    1.02 
  -4  -6  -1   11.99    1.25 
   4  -6   1   12.21    1.12 
  -4  -6  -1   10.82    1.34 
  -4  -6  -1    9.95    1.13 
  -4  -6  -1   12.39    1.23 
  -4  -6  -1   12.10    1.24 
   4  -6   1   11.82    0.99 
  -4   6  -1   11.84    1.56 
  -4   6  -1   12.32    1.15 
   4   6   1   10.35    1.13 
   4   6   1    9.93    1.14 
   4   6   1   12.47    1.26 
   4   6   1   10.82    1.14 
  -4   6  -1    9.17    0.96 
   4   6   1    9.34    1.14 
   4   6   1   12.60    1.24 
  -4   6  -1   11.34    1.08 
  -4   6  -1   10.37    1.05 
  -4   6  -1    9.11    1.14 
   4   6   1   10.36    1.40 
  -5  -6  -1   13.86    1.35 
   5  -6   1   10.30    0.98 
   5  -6   1   13.01    1.34 
  -5  -6  -1   11.64    1.20 
   5  -6   1   10.93    1.02 
  -5  -6  -1   11.66    1.24 
  -5  -6  -1   12.77    1.32 
   5  -6   1   11.12    0.99 
  -5  -6  -1   10.31    1.22 
   5  -6   1   10.85    1.06 
  -5  -6  -1   12.93    1.27 
  -5   6  -1   12.41    1.15 
   5   6   1   10.76    1.15 
  -5   6  -1   11.55    1.31 
  -5   6  -1   12.10    1.36 
   5   6   1   11.38    1.22 
   5   6   1   10.11    1.13 
  -5   6  -1   12.62    1.18 
   5   6   1    9.51    1.16 
  -5   6  -1   12.23    1.20 
   5   6   1   12.23    1.34 
  -5   6  -1   10.84    1.06 
   5   6   1    8.98    1.11 
   5   6   1   12.53    1.24 
  -6  -6  -1    2.13    0.87 
  -6  -6  -1    2.37    0.95 
   6  -6   1    2.83    0.68 
   6  -6   1    3.55    0.78 
   6  -6   1    2.54    0.63 
  -6  -6  -1    0.67    0.68 
  -6  -6  -1    4.53    0.92 
   6  -6   1    3.02    0.63 
   6  -6   1    3.36    0.92 
  -6  -6  -1    2.56    0.90 
  -6   6  -1    2.69    0.76 
   6   6   1    0.84    0.73 
   6   6   1    3.39    0.95 
  -6   6  -1    3.09    1.23 
  -6   6  -1    4.62    1.02 
   6   6   1    3.49    0.96 
   6   6   1    1.98    0.84 
  -6   6  -1    2.19    0.84 
   6   6   1    1.47    0.75 
  -6   6  -1    1.72    0.70 
   6   6   1    4.19    1.00 
  -7  -6  -1   59.00    2.83 
  -7  -6  -1   58.72    2.68 
   7  -6   1   57.00    2.11 
  -7  -6  -1   57.90    2.68 
   7  -6   1   59.61    2.77 
  -7  -6  -1   60.21    2.69 
   7  -6   1   56.23    2.38 
  -7  -6  -1   56.75    2.57 
  -7  -6  -1   57.13    2.61 
   7  -6   1   55.27    2.10 
   7   6   1   58.18    3.11 
   7   6   1   54.44    2.59 
   7   6   1   57.72    2.51 
  -7   6  -1   55.37    2.42 
  -7   6  -1   57.64    2.54 
   7   6   1   61.71    2.74 
  -7   6  -1   58.14    2.86 
  -7   6  -1   56.32    2.40 
   7   6   1   57.58    2.54 
  -7   6  -1   62.86    2.51 
   7   6   1   56.24    2.72 
  -7   6  -1   58.26    2.62 
   8  -6   1   21.18    1.93 
  -8  -6  -1   24.13    1.98 
   8  -6   1   19.82    1.57 
  -8  -6  -1   19.97    1.79 
  -8  -6  -1   23.65    1.94 
  -8  -6  -1   21.14    1.87 
  -8  -6  -1   23.30    1.85 
   8  -6   1   23.61    1.30 
  -8  -6  -1   22.87    1.85 
   8  -6   1   20.65    1.27 
  -8   6  -1   21.13    1.60 
  -8   6  -1   22.61    1.60 
   8   6   1   22.29    1.76 
  -8   6  -1   20.54    1.60 
  -8   6  -1   22.32    1.57 
  -8   6  -1   21.66    2.00 
  -8   6  -1   22.40    1.89 
   8   6   1   21.24    1.70 
   8   6   1   23.57    1.79 
   8   6   1   20.36    1.66 
   8   6   1   23.24    1.85 
   8   6   1   20.91    1.89 
   9  -6   1   43.75    2.68 
   9  -6   1   42.45    1.78 
  -9  -6  -1   45.08    2.60 
  -9  -6  -1   41.59    2.49 
  -9  -6  -1   45.42    2.54 
  -9  -6  -1   47.88    2.83 
   9  -6   1   44.04    2.20 
   9  -6   1   41.29    1.79 
  -9  -6  -1   45.01    2.47 
  -9  -6  -1   44.89    2.45 
   9   6   1   46.65    2.36 
   9   6   1   43.61    2.55 
  -9   6  -1   43.58    2.61 
   9   6   1   43.06    2.35 
  -9   6  -1   47.23    2.86 
  -9   6  -1   41.18    2.19 
  -9   6  -1   40.07    2.26 
  -9   6  -1   39.51    2.23 
   9   6   1   41.09    2.44 
   9   6   1   44.35    2.62 
   9   6   1   46.51    2.58 
  -9   6  -1   44.20    2.68 
  -9   6  -1   42.57    2.27 
 -10  -6  -1    0.08    1.04 
  10  -6   1    1.06    0.78 
 -10  -6  -1    0.67    1.12 
  10  -6   1   -0.46    0.50 
 -10  -6  -1    0.14    1.08 
  10  -6   1    0.17    0.51 
 -10  -6  -1    0.94    0.94 
  10  -6   1    0.39    0.98 
 -10  -6  -1   -0.76    0.95 
 -10  -6  -1    0.06    0.94 
  10   6   1    0.52    0.88 
 -10   6  -1    0.54    0.87 
 -10   6  -1    0.53    0.84 
  10   6   1    1.05    0.97 
  10   6   1    1.73    1.03 
 -10   6  -1    0.96    0.78 
  10   6   1   -0.08    0.88 
  10   6   1   -0.56    0.82 
 -10   6  -1    1.36    0.89 
  10   6   1    1.14    1.00 
 -10   6  -1    0.24    1.04 
 -10   6  -1    0.67    1.01 
 -10   6  -1    0.67    1.11 
 -11  -6  -1    7.54    1.41 
 -11  -6  -1    8.72    2.93 
  11  -6   1    7.52    0.75 
 -11  -6  -1    7.08    1.42 
  11  -6   1    9.42    1.29 
  11  -6   1    6.45    1.24 
 -11  -6  -1    7.09    1.41 
 -11  -6  -1    7.16    1.40 
 -11  -6  -1    6.97    1.38 
  11  -6   1    8.10    0.78 
  11  -6   1    7.85    1.52 
  11   6   1    4.99    1.23 
 -11   6  -1    6.63    1.17 
 -11   6  -1    8.54    1.81 
 -11   6  -1    7.84    1.58 
 -11   6  -1    7.81    1.29 
 -11   6  -1    7.98    1.31 
  11   6   1    6.36    1.32 
  11   6   1    6.03    1.21 
 -11   6  -1    7.32    1.90 
  11   6   1    6.17    1.26 
  11   6   1    6.37    1.27 
  11   6   1    5.83    1.35 
 -11   6  -1    6.45    1.23 
 -12  -6  -1   11.04    1.85 
  12  -6   1   10.06    1.63 
 -12  -6  -1    9.06    1.51 
  12  -6   1   10.40    0.72 
 -12  -6  -1   10.18    1.67 
  12  -6   1   10.30    0.69 
 -12  -6  -1    8.16    1.52 
  12  -6   1    8.84    1.41 
 -12  -6  -1   10.28    1.73 
 -12  -6  -1    7.34    1.46 
 -12   6  -1    8.84    1.60 
 -12   6  -1    8.66    1.42 
 -12   6  -1    8.95    1.32 
 -12   6  -1    8.72    1.77 
  12   6   1    9.44    1.57 
  12   6   1   11.42    1.66 
  12   6   1    9.93    1.43 
  12   6   1    8.96    2.17 
 -12   6  -1   10.06    1.43 
 -12   6  -1   10.28    1.49 
  12   6   1    9.48    1.36 
 -12   6  -1    8.53    1.70 
 -13  -6  -1    9.31    1.74 
 -13  -6  -1    9.23    1.80 
  13  -6   1    8.40    1.22 
 -13  -6  -1   10.09    1.88 
 -13  -6  -1    7.62    1.45 
 -13  -6  -1    8.54    1.61 
 -13   6  -1    6.27    1.20 
 -13   6  -1    9.83    1.80 
 -13   6  -1   10.53    1.74 
  13   6   1   11.61    1.63 
 -13   6  -1    8.97    1.44 
  13   6   1   11.87    1.70 
 -13   6  -1    8.47    1.41 
  13   6   1   10.59    1.42 
 -13   6  -1    8.67    1.72 
  13   6   1   11.11    1.42 
 -14  -6  -1    0.07    1.22 
 -14  -6  -1    0.21    1.09 
 -14  -6  -1    0.90    1.06 
 -14  -6  -1   -1.73    1.03 
  14   6   1   -0.86    0.82 
 -14   6  -1    0.68    0.94 
 -14   6  -1    0.36    0.91 
 -14   6  -1    0.11    1.14 
  14   6   1   -0.68    0.95 
  14   6   1    1.48    0.96 
 -14   6  -1    1.04    1.20 
 -14   6  -1   -1.09    0.76 
 -15  -6  -1   15.14    2.43 
 -15  -6  -1   18.75    2.49 
  15  -6   1   15.87    1.63 
 -15  -6  -1   14.40    1.90 
 -15  -6  -1   15.10    2.38 
 -15   6  -1   13.42    2.32 
 -15   6  -1   17.17    1.91 
 -15   6  -1   18.02    2.51 
  15   6   1   15.39    1.60 
  15   6   1   16.06    1.94 
 -15   6  -1   11.96    1.55 
 -15   6  -1   14.22    1.79 
 -15  -7   1    1.09    1.15 
 -15  -7   1    0.04    1.63 
  15  -7  -1    1.20    0.71 
 -15  -7   1    0.69    1.02 
 -15  -7   1    0.36    1.25 
 -15   7   1    0.64    0.77 
 -15   7   1   -1.08    1.08 
 -15   7   1    0.67    1.12 
  15   7  -1    0.55    1.04 
  15   7  -1    0.56    0.76 
  15   7  -1    1.29    0.85 
 -15   7   1   -0.27    0.87 
 -14  -7   1    0.36    1.15 
 -14  -7   1    1.05    1.06 
  14  -7  -1   -0.87    0.57 
 -14  -7   1    0.35    1.05 
 -14  -7   1   -0.11    1.21 
  14   7  -1    0.85    0.98 
 -14   7   1    1.65    0.86 
 -14   7   1    0.38    1.09 
  14   7  -1    0.09    0.79 
  14   7  -1   -0.19    0.80 
  14   7  -1    1.76    1.06 
 -14   7   1   -0.38    0.66 
 -14   7   1   -0.28    0.75 
 -14   7   1   -0.66    0.97 
 -14   7   1   -0.61    1.24 
 -13  -7   1   -0.23    0.93 
 -13  -7   1    0.34    1.22 
 -13  -7   1   -0.09    0.98 
 -13  -7   1   -0.61    1.00 
  13   7  -1    0.26    0.79 
 -13   7   1   -0.39    0.72 
 -13   7   1   -0.14    0.76 
 -13   7   1    0.15    1.02 
 -13   7   1   -0.31    0.92 
  13   7  -1   -0.09    0.97 
 -13   7   1    0.32    0.73 
  13   7  -1    1.03    0.92 
  13   7  -1   -0.61    0.78 
 -13   7   1   -0.07    1.37 
 -13   7   1    0.43    0.88 
 -12  -7   1    5.82    1.34 
 -12  -7   1    7.26    1.52 
  12  -7  -1    5.30    0.95 
 -12  -7   1    6.39    1.62 
 -12  -7   1    7.65    1.46 
  12  -7  -1    8.25    1.12 
 -12  -7   1    4.73    1.40 
 -12  -7   1    4.55    1.30 
  12  -7  -1    5.74    1.33 
 -12   7   1    5.30    1.11 
 -12   7   1    5.54    1.33 
 -12   7   1    6.11    1.45 
 -12   7   1    6.25    1.14 
  12   7  -1    5.17    1.11 
 -12   7   1    5.19    1.03 
 -12   7   1    8.64    1.27 
  12   7  -1    6.37    1.19 
  12   7  -1    5.17    1.15 
 -12   7   1    8.19    1.67 
  12   7  -1    6.01    1.37 
 -11  -7   1    1.84    1.54 
  11  -7  -1    4.77    0.94 
 -11  -7   1    3.21    1.07 
  11  -7  -1    4.54    0.88 
 -11  -7   1    4.84    2.00 
 -11  -7   1    4.11    1.17 
 -11  -7   1    3.26    1.16 
 -11   7   1    6.54    2.41 
  11   7  -1    3.72    1.14 
  11   7  -1    4.17    1.29 
 -11   7   1    3.17    0.94 
  11   7  -1    4.57    1.06 
 -11   7   1    3.25    0.90 
  11   7  -1    2.42    1.06 
 -11   7   1    5.81    1.38 
  11   7  -1    3.79    1.06 
 -11   7   1    2.52    1.14 
 -11   7   1    4.51    1.05 
  11   7  -1    4.01    1.06 
  10  -7  -1   15.80    1.39 
 -10  -7   1   15.25    1.87 
  10  -7  -1   15.90    1.30 
 -10  -7   1   14.69    1.96 
  10  -7  -1   17.75    1.89 
 -10  -7   1   15.90    1.69 
 -10  -7   1   18.66    1.71 
 -10  -7   1   13.36    1.63 
 -10  -7   1   13.33    1.70 
 -10   7   1   14.99    1.41 
  10   7  -1   16.28    1.61 
  10   7  -1   14.03    1.50 
  10   7  -1   13.66    1.62 
 -10   7   1   15.73    1.87 
  10   7  -1   13.34    1.76 
 -10   7   1   15.40    1.43 
  10   7  -1   16.18    1.76 
  10   7  -1   15.32    1.57 
 -10   7   1   14.33    1.81 
 -10   7   1   14.18    1.61 
 -10   7   1   16.11    1.51 
 -10   7   1   15.18    1.41 
  -9  -7   1    1.20    1.04 
   9  -7  -1   -0.06    0.59 
  -9  -7   1   -0.01    0.94 
  -9  -7   1    0.44    1.00 
  -9  -7   1   -0.03    0.81 
  -9  -7   1   -0.16    0.83 
   9  -7  -1    0.41    0.65 
  -9  -7   1   -0.53    0.83 
   9  -7  -1   -1.28    0.78 
  -9   7   1   -1.04    0.58 
  -9   7   1   -0.20    0.71 
   9   7  -1    0.01    0.75 
   9   7  -1   -0.52    0.85 
   9   7  -1   -1.15    0.81 
  -9   7   1    0.63    0.98 
  -9   7   1   -0.78    0.64 
   9   7  -1    0.24    0.86 
   9   7  -1    0.00    0.76 
  -9   7   1    0.50    0.92 
   9   7  -1    0.50    0.87 
  -9   7   1    0.19    0.69 
  -8  -7   1    8.08    1.42 
   8  -7  -1    7.28    0.96 
   8  -7  -1    8.32    0.96 
  -8  -7   1    6.39    1.21 
  -8  -7   1    7.63    1.26 
  -8  -7   1    9.34    1.41 
  -8  -7   1    8.07    1.29 
   8  -7  -1    7.24    1.21 
  -8  -7   1    7.70    1.23 
   8   7  -1    8.09    1.23 
   8   7  -1    9.00    1.22 
  -8   7   1   10.48    1.50 
   8   7  -1    8.31    1.13 
   8   7  -1    9.90    1.39 
  -8   7   1    7.62    0.99 
  -8   7   1    8.05    1.21 
   8   7  -1    9.64    1.25 
  -8   7   1   10.25    1.25 
  -8   7   1    8.64    1.05 
  -8   7   1    8.42    1.04 
   8   7  -1    6.67    1.29 
  -7  -7   1   25.72    1.93 
  -7  -7   1   26.82    1.75 
  -7  -7   1   30.88    2.15 
   7  -7  -1   26.92    1.97 
   7  -7  -1   28.95    1.46 
  -7  -7   1   26.86    1.78 
  -7  -7   1   27.00    1.90 
   7  -7  -1   26.04    1.45 
  -7  -7   1   30.09    1.96 
  -7   7   1   29.46    1.55 
  -7   7   1   27.71    1.76 
   7   7  -1   27.15    1.80 
  -7   7   1   26.59    1.57 
   7   7  -1   26.22    1.78 
   7   7  -1   28.48    1.98 
  -7   7   1   27.93    2.04 
  -7   7   1   28.00    1.54 
  -7   7   1   30.09    1.59 
   7   7  -1   27.70    1.77 
   7   7  -1   29.42    1.74 
   7   7  -1   26.88    1.72 
  -6  -7   1    8.86    1.22 
  -6  -7   1   10.42    1.27 
   6  -7  -1    8.03    1.15 
   6  -7  -1    9.87    0.93 
   6  -7  -1   10.33    0.95 
  -6  -7   1    9.36    1.30 
  -6  -7   1    8.96    1.16 
  -6  -7   1    9.58    1.21 
  -6  -7   1   11.81    1.30 
   6  -7  -1   10.57    0.57 
  -6  -7   1   10.66    1.24 
   6  -7  -1    9.04    0.54 
  -6   7   1   10.06    0.99 
  -6   7   1   10.28    0.99 
   6   7  -1   10.68    1.31 
  -6   7   1    9.06    1.01 
  -6   7   1   10.29    0.98 
  -6   7   1    9.29    0.95 
   6   7  -1    9.25    1.07 
   6   7  -1   11.04    1.08 
   6   7  -1   12.23    1.41 
   6   7  -1    8.80    1.38 
  -6   7   1   10.53    1.36 
  -5  -7   1    0.45    0.78 
  -5  -7   1   -0.21    0.67 
   5  -7  -1    0.06    0.53 
   5  -7  -1   -0.10    0.34 
  -5  -7   1    0.98    1.46 
   5  -7  -1   -0.29    0.33 
  -5  -7   1    0.25    0.78 
   5   7  -1   -0.45    0.64 
  -5   7   1    0.30    0.58 
  -5   7   1   -0.55    0.49 
   5   7  -1   -0.15    0.60 
   5   7  -1    1.11    0.77 
  -5   7   1   -0.76    0.70 
   5   7  -1   -0.89    0.73 
  -5   7   1   -0.46    0.54 
  -5   7   1   -0.11    0.52 
  -5   7   1    0.36    0.58 
   5   7  -1   -0.26    0.69 
   4  -7  -1  164.07    4.49 
   4  -7  -1  166.23    4.51 
  -4  -7   1  166.56    5.15 
  -4  -7   1  168.16    5.07 
   4  -7  -1  167.93    4.25 
  -4  -7   1  167.86    4.99 
  -4  -7   1  171.82    5.27 
   4  -7  -1  166.52    4.78 
  -4  -7   1  158.67    5.09 
   4  -7  -1  169.40    4.78 
  -4  -7   1  163.70    5.15 
  -4  -7   1  181.57    5.21 
  -4   7   1  165.18    4.80 
  -4   7   1  169.65    5.26 
   4   7  -1  174.81    5.26 
   4   7  -1  164.96    5.02 
   4   7  -1  165.12    5.12 
  -4   7   1  172.87    4.82 
   4   7  -1  176.11    5.18 
  -4   7   1  175.12    4.80 
  -4   7   1  174.69    4.74 
  -4   7   1  171.18    4.86 
  -3  -7   1  107.30    3.56 
  -3  -7   1  109.42    3.71 
   3  -7  -1  105.37    3.25 
  -3  -7   1  105.40    3.52 
  -3  -7   1   98.32    3.51 
  -3  -7   1  103.90    3.54 
   3  -7  -1  103.86    3.06 
   3  -7  -1  105.04    3.05 
  -3  -7   1  106.14    3.36 
  -3  -7   1  107.10    3.54 
   3  -7  -1  105.86    2.88 
  -3   7   1  107.63    3.32 
   3   7  -1  106.00    3.55 
   3   7  -1  105.98    3.64 
   3   7  -1  110.20    3.58 
  -3   7   1  103.35    3.60 
   3   7  -1  102.49    3.49 
  -3   7   1  108.86    3.27 
   3   7  -1  104.15    3.47 
  -3   7   1  106.04    3.07 
  -3   7   1  105.33    3.25 
  -3   7   1   99.75    3.25 
  -2  -7   1   27.70    1.53 
   2  -7  -1   26.70    1.37 
   2  -7  -1   25.34    1.31 
   2  -7  -1   26.05    1.28 
  -2  -7   1   27.37    1.79 
  -2  -7   1   25.43    1.40 
  -2  -7   1   26.71    1.63 
   2  -7  -1   26.43    1.43 
  -2  -7   1   28.41    1.64 
  -2  -7   1   27.66    1.71 
  -2  -7   1   26.87    1.54 
   2  -7  -1   25.84    1.19 
   2   7  -1   29.62    1.46 
  -2   7   1   26.11    1.45 
  -2   7   1   28.79    1.11 
  -2   7   1   27.50    1.48 
  -2   7   1   26.25    1.20 
   2   7  -1   26.75    1.68 
   2   7  -1   27.42    1.64 
   2   7  -1   28.93    1.64 
  -2   7   1   28.44    1.45 
   2   7  -1   27.84    1.65 
   2   7  -1   24.37    1.62 
  -2   7   1   26.09    1.70 
  -2   7   1   24.76    1.40 
  -1  -7   1   53.47    2.13 
  -1  -7   1   57.37    2.26 
  -1  -7   1   53.81    2.22 
   1  -7  -1   55.97    2.02 
  -1  -7   1   54.51    2.22 
   1  -7  -1   56.56    2.02 
   1  -7  -1   54.93    1.95 
   1  -7  -1   54.46    1.68 
  -1  -7   1   56.04    1.98 
  -1  -7   1   52.24    2.10 
  -1  -7   1   55.51    2.38 
   1  -7  -1   54.99    2.07 
   1  -7  -1   53.18    2.10 
  -1   7   1   52.37    1.65 
   1   7  -1   54.81    2.31 
  -1   7   1   55.76    2.33 
  -1   7   1   57.14    2.17 
   1   7  -1   53.76    2.29 
   1   7  -1   55.30    2.24 
  -1   7   1   51.61    1.93 
  -1   7   1   52.83    2.07 
   1   7  -1   51.94    1.96 
   1   7  -1   57.87    2.20 
   1   7  -1   53.60    2.17 
  -1   7   1   50.92    2.06 
  -1   7   1   57.78    2.12 
   0  -7   1   10.93    0.99 
   0  -7   1   12.25    1.12 
   0  -7  -1   13.84    1.16 
   0  -7  -1   11.03    0.97 
   0  -7  -1   10.64    1.03 
   0  -7  -1   12.71    0.73 
   0  -7   1   11.76    1.09 
   0  -7   1   10.71    1.14 
   0  -7   1   13.05    1.05 
   0  -7  -1   12.03    1.11 
   0  -7  -1   12.08    1.10 
   0  -7   1   12.44    1.10 
   0   7   1   13.51    1.21 
   0   7   1   12.55    0.74 
   0   7  -1   10.12    1.08 
   0   7   1   10.56    1.03 
   0   7   1   13.11    1.21 
   0   7  -1   12.29    1.24 
   0   7  -1   10.67    1.05 
   0   7   1   11.12    1.12 
   0   7   1   13.78    1.28 
   0   7  -1   13.92    1.16 
   0   7  -1   12.70    0.99 
   0   7   1    9.69    0.93 
   0   7  -1   12.44    1.19 
  -1  -7  -1   29.87    1.20 
   1  -7   1   30.00    1.56 
   1  -7   1   29.22    1.42 
   1  -7   1   31.31    1.34 
  -1  -7  -1   29.43    1.75 
   1  -7   1   31.62    1.57 
  -1  -7  -1   28.58    1.61 
  -1  -7  -1   27.25    1.57 
  -1  -7  -1   30.83    1.72 
   1  -7   1   28.90    1.64 
   1  -7   1   28.32    1.54 
  -1  -7  -1   29.00    1.57 
  -1  -7  -1   25.82    1.46 
  -1   7  -1   28.44    1.67 
  -1   7  -1   30.30    1.75 
  -1   7  -1   31.81    1.65 
   1   7   1   27.79    1.62 
   1   7   1   28.44    1.70 
   1   7   1   25.90    1.52 
  -1   7  -1   29.48    1.57 
   1   7   1   30.43    1.64 
  -1   7  -1   28.40    1.35 
  -1   7  -1   29.17    1.52 
   1   7   1   28.99    1.70 
  -1   7  -1   30.61    1.66 
   1   7   1   29.24    1.69 
  -2  -7  -1   33.80    1.71 
   2  -7   1   32.22    1.53 
  -2  -7  -1   28.12    1.70 
   2  -7   1   27.42    1.61 
  -2  -7  -1   27.28    1.31 
   2  -7   1   27.61    1.61 
  -2  -7  -1   27.63    1.79 
  -2  -7  -1   30.27    1.70 
  -2  -7  -1   30.34    1.76 
   2  -7   1   30.03    1.53 
   2  -7   1   27.12    1.20 
  -2  -7  -1   27.98    1.67 
   2  -7   1   31.50    1.54 
   2   7   1   30.84    1.70 
  -2   7  -1   30.78    1.69 
   2   7   1   32.01    1.66 
   2   7   1   31.07    1.70 
  -2   7  -1   27.96    1.45 
   2   7   1   30.28    1.74 
  -2   7  -1   29.56    1.55 
   2   7   1   32.13    1.66 
  -2   7  -1   32.07    1.56 
  -2   7  -1   30.23    1.65 
  -2   7  -1   30.89    1.76 
   2   7   1   31.63    1.82 
  -3  -7  -1   20.50    1.50 
  -3  -7  -1   20.83    1.57 
   3  -7   1   20.28    1.30 
  -3  -7  -1   20.84    1.26 
  -3  -7  -1   20.72    1.61 
   3  -7   1   21.62    1.34 
  -3  -7  -1   18.49    1.61 
  -3  -7  -1   20.57    1.51 
   3  -7   1   20.54    1.35 
   3  -7   1   21.30    1.33 
   3  -7   1   21.70    1.39 
  -3  -7  -1   20.14    1.60 
   3  -7   1   20.81    0.85 
   3  -7   1   20.78    1.50 
   3   7   1   19.85    1.52 
  -3   7  -1   22.43    1.39 
  -3   7  -1   22.27    1.44 
   3   7   1   21.05    1.53 
  -3   7  -1   21.74    1.38 
  -3   7  -1   21.23    1.33 
   3   7   1   20.29    1.60 
   3   7   1   21.65    1.52 
  -3   7  -1   20.47    1.57 
   3   7   1   17.13    1.62 
  -3   7  -1   20.18    1.41 
   3   7   1   21.57    1.61 
  -4  -7  -1   16.06    1.38 
  -4  -7  -1   16.76    1.54 
   4  -7   1   14.69    1.36 
  -4  -7  -1   12.62    1.32 
  -4  -7  -1   13.76    1.28 
   4  -7   1   13.10    1.10 
  -4  -7  -1   13.97    1.36 
  -4  -7  -1   11.69    1.21 
   4  -7   1   12.43    1.11 
   4  -7   1   12.01    1.10 
   4  -7   1   13.02    1.17 
   4   7   1   12.84    1.29 
  -4   7  -1   13.40    1.20 
  -4   7  -1   13.80    1.24 
   4   7   1   15.22    1.39 
   4   7   1   15.33    1.43 
  -4   7  -1   14.21    1.20 
   4   7   1   12.47    1.25 
   4   7   1   14.72    1.39 
  -4   7  -1   15.13    1.44 
  -4   7  -1   15.40    1.19 
   4   7   1   12.74    1.23 
   4   7   1   13.51    1.31 
  -4   7  -1   14.77    1.26 
   5  -7   1   80.40    2.92 
  -5  -7  -1   82.32    3.24 
   5  -7   1   78.71    2.86 
  -5  -7  -1   85.83    3.21 
  -5  -7  -1   86.80    3.19 
  -5  -7  -1   83.35    3.16 
   5  -7   1   85.61    2.75 
   5  -7   1   82.57    3.22 
  -5  -7  -1   82.05    3.19 
  -5  -7  -1   80.63    3.06 
   5  -7   1   82.79    2.72 
  -5   7  -1   79.33    2.96 
  -5   7  -1   82.61    2.95 
  -5   7  -1   79.35    3.09 
  -5   7  -1   88.87    3.34 
   5   7   1   80.44    3.07 
   5   7   1   78.74    3.17 
   5   7   1   86.86    3.15 
   5   7   1   80.75    3.13 
   5   7   1   75.29    3.42 
  -5   7  -1   83.67    2.93 
   5   7   1   84.18    3.15 
  -5   7  -1   83.39    2.98 
  -6  -7  -1   25.36    1.85 
   6  -7   1   23.61    1.49 
   6  -7   1   22.83    1.29 
  -6  -7  -1   26.57    1.90 
  -6  -7  -1   26.68    1.95 
  -6  -7  -1   22.76    1.78 
  -6  -7  -1   23.57    1.63 
   6  -7   1   27.71    1.50 
   6  -7   1   21.92    1.73 
  -6  -7  -1   23.21    1.69 
   6  -7   1   22.14    1.28 
   6   7   1   24.67    1.72 
  -6   7  -1   22.72    1.69 
  -6   7  -1   26.33    1.92 
   6   7   1   24.57    1.74 
  -6   7  -1   27.65    1.63 
   6   7   1   26.10    1.76 
  -6   7  -1   23.60    1.51 
   6   7   1   25.28    1.72 
   6   7   1   24.75    1.78 
  -6   7  -1   23.62    1.58 
   6   7   1   23.13    2.11 
  -7  -7  -1   -0.57    0.88 
   7  -7   1    0.31    0.54 
  -7  -7  -1    0.95    0.90 
   7  -7   1    0.69    0.60 
   7  -7   1    0.39    0.54 
  -7  -7  -1   -0.29    0.86 
   7  -7   1   -0.55    0.76 
   7  -7   1   -0.30    0.62 
  -7  -7  -1   -0.22    0.76 
  -7  -7  -1    1.00    0.92 
  -7  -7  -1   -1.32    0.73 
   7   7   1    0.35    0.81 
   7   7   1   -0.04    0.76 
   7   7   1   -0.25    0.76 
  -7   7  -1   -0.70    0.85 
  -7   7  -1    0.16    0.69 
   7   7   1    0.68    0.72 
   7   7   1   -0.49    0.75 
  -7   7  -1    0.44    0.72 
  -7   7  -1    0.41    0.79 
   7   7   1    0.47    0.82 
  -7   7  -1   -0.44    0.64 
  -7   7  -1   -0.03    0.79 
   8  -7   1    5.56    0.76 
   8  -7   1    3.55    0.90 
   8  -7   1    3.52    1.17 
  -8  -7  -1    4.86    1.12 
  -8  -7  -1    4.72    1.21 
  -8  -7  -1    4.84    1.20 
  -8  -7  -1    5.12    1.17 
  -8  -7  -1    3.74    1.23 
   8  -7   1    4.20    0.72 
  -8  -7  -1    4.36    1.19 
  -8   7  -1    4.71    1.19 
   8   7   1    5.80    1.15 
  -8   7  -1    4.25    0.99 
   8   7   1    4.41    1.11 
  -8   7  -1    6.18    1.31 
  -8   7  -1    3.62    0.96 
   8   7   1    4.11    1.09 
   8   7   1    3.84    1.08 
   8   7   1    3.64    1.08 
   8   7   1    5.32    1.12 
  -8   7  -1    4.14    0.94 
  -8   7  -1    3.96    0.96 
  -9  -7  -1   -0.40    0.95 
   9  -7   1   -1.43    0.83 
   9  -7   1    0.48    0.55 
   9  -7   1   -0.48    0.70 
  -9  -7  -1   -1.25    0.87 
  -9  -7  -1    0.44    1.05 
  -9  -7  -1   -0.41    0.92 
  -9  -7  -1   -0.44    0.98 
  -9  -7  -1   -1.11    0.90 
   9  -7   1    0.65    0.54 
   9   7   1    1.21    1.00 
  -9   7  -1   -0.86    0.73 
  -9   7  -1    0.14    0.80 
  -9   7  -1   -0.76    0.98 
  -9   7  -1    0.32    0.73 
   9   7   1   -0.45    0.83 
   9   7   1    0.52    0.93 
  -9   7  -1   -0.91    0.90 
   9   7   1    0.14    0.95 
  -9   7  -1    0.16    0.79 
   9   7   1    0.43    0.85 
   9   7   1    0.02    0.88 
  10  -7   1    1.40    1.12 
  10  -7   1    0.47    0.51 
 -10  -7  -1    0.43    1.01 
 -10  -7  -1    0.08    0.99 
 -10  -7  -1   -1.12    0.83 
 -10  -7  -1    0.39    1.05 
 -10  -7  -1    1.17    1.04 
  10  -7   1   -1.50    0.59 
  10  -7   1    0.26    0.50 
 -10  -7  -1    0.64    1.14 
 -10   7  -1    0.72    0.87 
 -10   7  -1    0.37    1.08 
 -10   7  -1   -1.33    0.91 
 -10   7  -1    0.06    0.82 
  10   7   1    0.25    0.93 
  10   7   1    3.44    1.24 
  10   7   1    0.21    0.96 
 -10   7  -1    0.16    0.77 
  10   7   1    0.21    0.92 
  10   7   1    0.63    0.92 
  10   7   1    1.00    0.87 
 -10   7  -1   -0.11    1.05 
 -10   7  -1    0.18    0.79 
  11  -7   1    2.92    1.19 
 -11  -7  -1    0.77    1.18 
 -11  -7  -1    2.08    1.51 
 -11  -7  -1    4.02    1.25 
 -11  -7  -1    2.96    1.19 
  11  -7   1    1.83    0.50 
  11  -7   1    2.19    0.93 
 -11  -7  -1    0.33    1.02 
 -11  -7  -1    0.47    1.18 
  11  -7   1    2.44    0.50 
 -11   7  -1    2.80    0.97 
  11   7   1    0.85    0.98 
  11   7   1    1.02    1.15 
  11   7   1    2.16    1.11 
  11   7   1    1.24    1.04 
 -11   7  -1    1.49    0.87 
  11   7   1    1.16    1.03 
 -11   7  -1   -0.27    0.78 
 -11   7  -1    5.21    1.49 
 -11   7  -1    1.07    0.94 
  11   7   1    2.24    1.07 
 -11   7  -1    0.93    1.13 
 -12  -7  -1    4.94    1.29 
 -12  -7  -1    7.10    1.55 
 -12  -7  -1    6.46    1.57 
 -12  -7  -1    5.95    1.61 
 -12  -7  -1    3.97    1.33 
  12  -7   1    5.91    1.09 
 -12   7  -1    5.58    1.50 
  12   7   1    7.27    1.50 
 -12   7  -1    4.76    1.49 
 -12   7  -1    7.18    1.22 
  12   7   1    4.89    1.22 
  12   7   1    5.90    1.20 
 -12   7  -1    5.94    1.29 
 -12   7  -1    7.13    1.29 
 -12   7  -1    4.46    1.32 
  13  -7   1    4.54    1.01 
 -13  -7  -1    5.51    1.37 
 -13  -7  -1    5.71    1.42 
 -13  -7  -1    6.82    1.69 
 -13  -7  -1    5.34    1.50 
 -13   7  -1    3.46    1.19 
  13   7   1    4.98    1.19 
  13   7   1    6.52    1.48 
 -13   7  -1    7.41    1.33 
  13   7   1    5.02    1.32 
 -13   7  -1    5.08    1.51 
  13   7   1    6.38    1.39 
 -13   7  -1    5.40    1.24 
 -13   7  -1    6.43    1.19 
 -13   7  -1    8.07    1.73 
 -14  -7  -1    2.37    1.26 
 -14  -7  -1    6.74    1.54 
 -14  -7  -1    4.49    1.59 
  14  -7   1    7.05    1.10 
 -14  -7  -1    5.77    1.62 
 -14   7  -1    6.78    1.35 
  14   7   1    6.39    1.30 
 -14   7  -1    5.27    1.19 
 -14   7  -1    5.43    1.18 
  14   7   1    6.97    1.44 
 -14   7  -1    4.12    1.51 
 -14   7  -1    1.91    1.35 
 -15  -8   1    1.14    1.17 
 -15  -8   1   -0.22    1.02 
 -15  -8   1    0.36    1.68 
 -15  -8   1    0.78    1.31 
 -15  -8   1   -0.15    1.16 
 -15   8   1   -0.31    0.83 
 -15   8   1    0.35    0.77 
  15   8  -1    0.54    0.95 
 -15   8   1    2.00    1.39 
  15   8  -1    0.06    0.70 
 -15   8   1   -0.41    0.71 
  15   8  -1    0.46    0.82 
 -15   8   1   -0.47    0.76 
 -14  -8   1   11.49    1.76 
 -14  -8   1    9.00    1.76 
 -14  -8   1    9.79    1.91 
 -14  -8   1   11.25    1.89 
 -14  -8   1   10.16    1.71 
  14   8  -1   11.91    1.46 
  14   8  -1    9.46    1.59 
  14   8  -1   10.79    1.37 
 -14   8   1   12.66    1.57 
  14   8  -1    8.53    1.42 
 -14   8   1    9.31    1.40 
 -14   8   1   11.50    2.00 
 -14   8   1    9.85    1.80 
 -14   8   1    8.30    1.25 
 -14   8   1    9.41    1.33 
 -13  -8   1    3.67    1.24 
 -13  -8   1    4.10    1.42 
 -13  -8   1    6.48    1.45 
  13  -8  -1    5.22    0.92 
 -13  -8   1    4.21    1.60 
 -13   8   1    3.20    0.95 
  13   8  -1    4.44    1.14 
  13   8  -1    3.80    1.03 
  13   8  -1    3.46    1.09 
 -13   8   1    2.57    1.00 
 -13   8   1    2.67    1.26 
  13   8  -1    2.70    1.12 
 -13   8   1    6.28    1.08 
 -13   8   1    1.25    1.10 
 -12  -8   1    6.79    1.66 
 -12  -8   1    8.32    1.48 
 -12  -8   1    5.28    1.40 
 -12  -8   1    9.93    1.70 
 -12  -8   1    7.55    1.61 
  12  -8  -1    9.81    1.94 
  12  -8  -1    8.07    1.05 
 -12   8   1    7.33    1.58 
 -12   8   1    6.59    1.14 
  12   8  -1    7.88    1.31 
 -12   8   1   10.02    1.36 
 -12   8   1    6.47    1.33 
 -12   8   1    8.36    1.23 
  12   8  -1    8.77    1.51 
  12   8  -1    9.13    1.38 
 -12   8   1    7.86    1.27 
  12   8  -1    8.37    1.35 
 -12   8   1    3.87    1.32 
 -11  -8   1    1.87    1.31 
  11  -8  -1    3.04    0.85 
 -11  -8   1    1.29    0.99 
  11  -8  -1    1.44    0.73 
 -11  -8   1    0.07    0.87 
  11  -8  -1    2.15    1.14 
 -11  -8   1    4.35    1.31 
 -11   8   1    1.93    0.85 
 -11   8   1    2.10    1.12 
 -11   8   1    1.70    0.88 
  11   8  -1    1.37    1.04 
  11   8  -1    1.27    1.08 
 -11   8   1    0.88    0.78 
  11   8  -1    2.32    0.97 
 -11   8   1    2.77    1.90 
  11   8  -1    3.18    1.18 
 -11   8   1    0.04    1.06 
  11   8  -1    0.84    0.88 
  11   8  -1    2.76    1.07 
 -11   8   1    2.78    0.94 
 -10  -8   1    6.44    1.46 
 -10  -8   1    3.63    1.16 
  10  -8  -1    5.62    0.99 
 -10  -8   1    4.83    1.31 
  10  -8  -1    6.33    0.98 
  10  -8  -1    3.03    1.17 
 -10  -8   1    5.89    1.26 
 -10  -8   1    3.51    1.11 
 -10  -8   1    6.85    1.52 
 -10   8   1    4.82    1.04 
  10   8  -1    4.89    1.14 
  10   8  -1    2.31    2.11 
 -10   8   1    6.46    1.11 
  10   8  -1    6.97    1.36 
 -10   8   1    4.82    1.19 
 -10   8   1    4.84    0.98 
  10   8  -1    5.30    1.33 
  10   8  -1    4.96    1.12 
 -10   8   1    6.30    1.08 
 -10   8   1    5.30    1.37 
  10   8  -1    5.13    1.14 
 -10   8   1    5.72    1.49 
   9  -8  -1   26.12    2.21 
  -9  -8   1   30.06    2.25 
  -9  -8   1   32.21    2.52 
  -9  -8   1   33.70    2.37 
  -9  -8   1   33.27    2.38 
  -9  -8   1   29.93    2.08 
   9  -8  -1   31.70    1.71 
   9  -8  -1   25.70    1.60 
  -9  -8   1   27.06    2.22 
   9   8  -1   29.18    1.98 
   9   8  -1   29.00    2.22 
  -9   8   1   31.00    1.87 
   9   8  -1   31.11    2.08 
  -9   8   1   27.58    1.81 
   9   8  -1   31.87    2.08 
  -9   8   1   30.63    1.79 
  -9   8   1   26.63    2.32 
  -9   8   1   30.57    2.11 
   9   8  -1   33.26    2.18 
  -9   8   1   27.47    1.76 
   9   8  -1   31.88    2.04 
  -8  -8   1    6.51    1.29 
   8  -8  -1    5.10    0.89 
   8  -8  -1    7.08    0.94 
  -8  -8   1    7.58    1.33 
  -8  -8   1    7.97    1.48 
   8  -8  -1    5.20    1.19 
  -8  -8   1    6.13    1.25 
  -8  -8   1    8.32    1.40 
  -8  -8   1    6.01    1.20 
  -8  -8   1    7.92    1.31 
   8   8  -1    5.28    1.25 
   8   8  -1    6.63    1.18 
   8   8  -1    7.21    1.32 
  -8   8   1    5.92    0.99 
   8   8  -1    5.81    1.26 
  -8   8   1    6.90    1.03 
  -8   8   1    6.43    0.98 
  -8   8   1    6.75    1.39 
   8   8  -1    6.13    1.26 
   8   8  -1    7.34    1.20 
  -8   8   1    6.99    1.18 
  -7  -8   1   19.19    1.87 
  -7  -8   1   21.60    1.84 
   7  -8  -1   18.51    1.30 
  -7  -8   1   18.40    1.75 
  -7  -8   1   22.35    1.80 
  -7  -8   1   24.64    2.01 
   7  -8  -1   18.98    1.32 
  -7  -8   1   21.09    1.79 
  -7  -8   1   19.66    1.75 
  -7   8   1   18.00    1.57 
  -7   8   1   21.30    1.47 
   7   8  -1   21.40    1.74 
  -7   8   1   21.62    2.00 
  -7   8   1   18.93    1.34 
   7   8  -1   20.29    1.65 
   7   8  -1   20.25    1.66 
   7   8  -1   19.27    1.83 
   7   8  -1   21.25    1.63 
  -7   8   1   21.29    1.44 
   7   8  -1   21.33    1.70 
   6  -8  -1   55.26    1.71 
  -6  -8   1   57.54    2.60 
   6  -8  -1   55.73    2.19 
   6  -8  -1   55.93    1.73 
   6  -8  -1   56.40    2.22 
  -6  -8   1   59.06    2.79 
  -6  -8   1   57.60    2.71 
  -6  -8   1   57.33    2.56 
  -6  -8   1   60.90    2.60 
  -6  -8   1   62.00    2.78 
  -6  -8   1   54.30    2.55 
  -6   8   1   57.29    2.31 
  -6   8   1   58.26    2.30 
   6   8  -1   57.35    2.56 
   6   8  -1   59.56    2.46 
   6   8  -1   56.97    2.66 
   6   8  -1   57.79    2.55 
   6   8  -1   56.80    2.76 
   6   8  -1   57.57    2.63 
  -6   8   1   60.32    2.31 
  -6   8   1   58.62    2.80 
  -6   8   1   59.57    2.37 
  -6   8   1   60.09    2.31 
  -5  -8   1   75.86    3.04 
  -5  -8   1   74.31    2.95 
  -5  -8   1   73.74    3.03 
  -5  -8   1   70.31    3.04 
   5  -8  -1   74.14    2.57 
  -5  -8   1   75.35    2.99 
   5  -8  -1   72.35    2.22 
   5  -8  -1   69.20    2.20 
  -5  -8   1   77.35    2.88 
  -5  -8   1   72.44    2.99 
   5   8  -1   72.71    2.90 
  -5   8   1   74.15    3.12 
   5   8  -1   76.07    2.77 
   5   8  -1   73.73    2.97 
  -5   8   1   75.31    2.68 
  -5   8   1   74.02    2.64 
   5   8  -1   69.19    2.90 
   5   8  -1   70.58    2.88 
   5   8  -1   80.08    3.13 
  -5   8   1   72.65    2.64 
  -5   8   1   77.49    2.65 
  -5   8   1   74.02    2.59 
   4  -8  -1   18.79    0.75 
  -4  -8   1   14.92    1.78 
  -4  -8   1   20.03    1.63 
   4  -8  -1   17.20    1.00 
  -4  -8   1   16.99    1.49 
  -4  -8   1   19.55    1.46 
  -4  -8   1   17.91    1.65 
   4  -8  -1   20.31    1.02 
  -4  -8   1   19.53    1.38 
  -4   8   1   19.84    1.16 
   4   8  -1   17.93    1.41 
   4   8  -1   19.75    1.62 
  -4   8   1   17.91    1.58 
   4   8  -1   20.40    1.54 
  -4   8   1   18.38    1.27 
   4   8  -1   19.70    1.52 
  -4   8   1   19.08    1.29 
  -4   8   1   18.99    1.26 
   3  -8  -1    3.39    0.48 
   3  -8  -1    3.47    0.64 
  -3  -8   1    2.94    0.83 
   3  -8  -1    4.06    0.76 
  -3  -8   1    2.87    0.97 
  -3  -8   1    3.83    0.74 
  -3  -8   1    4.25    0.91 
  -3  -8   1    4.06    0.95 
  -3  -8   1    3.20    0.90 
  -3  -8   1    3.20    0.90 
   3  -8  -1    3.75    0.62 
  -3   8   1    2.83    0.90 
   3   8  -1    3.49    0.92 
  -3   8   1    3.72    0.76 
  -3   8   1    3.39    0.78 
  -3   8   1    4.09    0.77 
   3   8  -1    3.38    0.86 
  -3   8   1    3.96    0.77 
   3   8  -1    3.27    0.88 
   3   8  -1    4.68    0.96 
  -3   8   1    3.96    0.58 
   3   8  -1    4.78    0.95 
  -2  -8   1    8.06    1.05 
  -2  -8   1    5.75    0.94 
   2  -8  -1    5.91    0.59 
   2  -8  -1    5.50    0.80 
   2  -8  -1    7.63    0.95 
   2  -8  -1    5.88    0.76 
  -2  -8   1    5.05    0.90 
  -2  -8   1    5.78    0.79 
  -2  -8   1    7.21    1.05 
   2  -8  -1    7.21    0.73 
   2  -8  -1    6.65    0.79 
  -2   8   1    7.18    0.95 
   2   8  -1    6.30    1.02 
  -2   8   1    6.29    0.59 
   2   8  -1    7.11    0.85 
   2   8  -1    6.99    1.16 
  -2   8   1    7.17    0.93 
   2   8  -1    6.12    1.02 
  -2   8   1    6.58    0.95 
   2   8  -1    7.22    1.12 
   1  -8  -1   19.60    1.22 
  -1  -8   1   20.57    1.22 
  -1  -8   1   17.59    1.65 
   1  -8  -1   18.25    1.38 
   1  -8  -1   19.48    1.24 
  -1  -8   1   18.24    1.42 
  -1  -8   1   18.54    1.45 
  -1  -8   1   15.25    1.42 
   1  -8  -1   19.03    0.94 
   1  -8  -1   19.26    1.27 
  -1  -8   1   19.40    1.44 
  -1  -8   1   18.50    1.38 
   1  -8  -1   19.96    1.40 
   1   8  -1   19.15    1.57 
   1   8  -1   18.85    1.20 
   1   8  -1   16.77    1.38 
  -1   8   1   19.68    1.37 
  -1   8   1   19.11    1.32 
   1   8  -1   21.06    1.67 
  -1   8   1   17.27    1.20 
  -1   8   1   19.00    1.39 
   1   8  -1   20.67    1.46 
  -1   8   1   16.62    1.39 
  -1   8   1   19.64    0.90 
   1   8  -1   19.13    1.39 
  -1   8   1   18.09    1.56 
   0  -8   1   19.78    1.55 
   0  -8   1   20.50    1.31 
   0  -8   1   20.76    1.43 
   0  -8  -1   23.40    1.42 
   0  -8   1   18.93    1.22 
   0  -8   1   24.19    1.50 
   0  -8  -1   21.83    1.36 
   0  -8   1   23.10    1.48 
   0  -8  -1   20.54    1.37 
   0  -8  -1   21.02    1.49 
   0  -8  -1   20.81    0.98 
   0  -8  -1   22.35    1.42 
   0   8   1   21.72    1.48 
   0   8  -1   20.68    1.59 
   0   8   1   20.33    1.48 
   0   8   1   19.01    1.60 
   0   8   1   19.58    0.97 
   0   8  -1   22.20    1.49 
   0   8   1   21.88    1.43 
   0   8  -1   21.80    1.42 
   0   8  -1   22.90    1.23 
   0   8  -1   24.92    1.60 
   0   8   1   21.48    1.39 
   0   8   1   22.63    1.56 
   0   8  -1   22.00    1.70 
  -1  -8  -1   25.64    1.58 
   1  -8   1   25.38    1.41 
   1  -8   1   27.82    1.36 
   1  -8   1   28.76    1.57 
   1  -8   1   28.09    1.60 
  -1  -8  -1   27.20    1.52 
   1  -8   1   25.88    1.56 
  -1  -8  -1   27.34    1.60 
   1  -8   1   27.34    1.56 
  -1  -8  -1   27.21    1.57 
  -1  -8  -1   26.67    1.79 
  -1  -8  -1   30.74    1.64 
  -1  -8  -1   26.75    1.20 
   1   8   1   26.07    1.67 
   1   8   1   30.11    1.69 
   1   8   1   26.92    1.68 
  -1   8  -1   26.79    1.69 
   1   8   1   30.42    1.68 
  -1   8  -1   30.10    1.82 
  -1   8  -1   29.34    1.59 
   1   8   1   25.26    1.61 
  -1   8  -1   29.51    1.39 
  -1   8  -1   31.01    1.75 
  -1   8  -1   25.98    1.65 
   1   8   1   26.03    1.79 
  -1   8  -1   29.13    1.69 
   2  -8   1    0.48    0.60 
  -2  -8  -1   -0.06    0.69 
   2  -8   1   -1.00    0.58 
  -2  -8  -1    0.50    0.72 
   2  -8   1   -0.47    0.57 
   2  -8   1    0.81    0.65 
  -2  -8  -1    0.51    0.81 
  -2  -8  -1    1.07    0.89 
   2  -8   1   -0.25    0.69 
  -2  -8  -1    1.10    0.86 
  -2  -8  -1    0.34    0.72 
  -2  -8  -1    0.15    0.46 
   2  -8   1    0.14    0.42 
  -2   8  -1    0.47    0.53 
  -2   8  -1   -1.25    0.77 
   2   8   1   -0.06    0.85 
   2   8   1    1.38    0.79 
   2   8   1    0.66    0.83 
  -2   8  -1    0.33    0.70 
   2   8   1    0.21    0.75 
   2   8   1    0.35    0.71 
  -2   8  -1    0.88    0.71 
  -2   8  -1   -0.03    0.68 
  -2   8  -1    0.66    0.87 
   2   8   1   -0.24    0.73 
   3  -8   1    0.96    0.63 
   3  -8   1    0.47    0.59 
  -3  -8  -1   -0.85    0.73 
  -3  -8  -1    0.17    0.81 
   3  -8   1   -0.39    0.53 
   3  -8   1    0.10    0.58 
  -3  -8  -1   -0.06    0.71 
  -3  -8  -1   -0.13    0.76 
  -3  -8  -1    0.60    0.52 
  -3  -8  -1   -0.30    0.73 
  -3  -8  -1    0.17    0.79 
   3  -8   1    0.15    0.33 
   3  -8   1    0.40    0.60 
   3   8   1   -0.11    0.75 
  -3   8  -1   -0.21    0.74 
  -3   8  -1    0.45    0.67 
   3   8   1   -0.24    0.73 
   3   8   1    0.73    0.87 
   3   8   1    0.79    0.74 
   3   8   1   -0.75    0.68 
  -3   8  -1    0.97    0.72 
  -3   8  -1    0.39    0.71 
   3   8   1    0.25    0.77 
  -3   8  -1    0.43    0.57 
  -3   8  -1    0.82    0.72 
   4  -8   1    2.87    0.70 
   4  -8   1    3.35    0.70 
  -4  -8  -1    4.60    0.95 
  -4  -8  -1    3.86    0.98 
  -4  -8  -1    2.78    0.67 
  -4  -8  -1    3.51    0.92 
  -4  -8  -1    3.01    0.91 
   4  -8   1    3.62    0.29 
   4  -8   1    4.15    0.74 
  -4  -8  -1    3.52    0.99 
  -4  -8  -1    3.70    0.95 
   4  -8   1    1.28    0.71 
   4  -8   1    2.49    0.84 
   4  -8   1    3.07    0.31 
  -4   8  -1    3.53    0.99 
   4   8   1    3.75    0.96 
   4   8   1    2.59    0.84 
  -4   8  -1    3.78    0.74 
   4   8   1    3.08    0.87 
  -4   8  -1    4.94    0.87 
   4   8   1    4.82    0.98 
   4   8   1    4.66    1.18 
  -4   8  -1    2.96    0.79 
   4   8   1    3.70    0.96 
  -4   8  -1    3.33    0.86 
  -5  -8  -1   -0.28    0.73 
   5  -8   1    1.76    0.62 
  -5  -8  -1    0.58    0.87 
  -5  -8  -1    1.51    0.84 
  -5  -8  -1    0.06    0.70 
   5  -8   1    2.68    0.87 
   5  -8   1    0.88    0.58 
   5  -8   1    1.44    0.72 
  -5  -8  -1    0.73    0.81 
   5  -8   1    1.83    0.72 
   5   8   1    0.38    0.75 
  -5   8  -1    1.33    0.73 
  -5   8  -1    0.37    0.66 
   5   8   1    0.58    0.88 
  -5   8  -1    1.38    0.74 
  -5   8  -1   -0.11    0.65 
  -5   8  -1    1.74    0.89 
  -5   8  -1    0.63    0.69 
   5   8   1    0.71    0.81 
   5   8   1    2.20    0.87 
   5   8   1    0.85    0.84 
   5   8   1    2.79    0.91 
   6  -8   1    7.66    0.87 
  -6  -8  -1    6.79    1.21 
   6  -8   1    8.97    1.25 
   6  -8   1    8.75    1.09 
   6  -8   1    7.44    0.96 
  -6  -8  -1    7.78    1.30 
   6  -8   1    7.11    0.85 
  -6  -8  -1    6.95    1.20 
  -6  -8  -1    5.57    1.14 
  -6  -8  -1    8.16    1.22 
  -6  -8  -1    8.09    1.20 
   6   8   1   10.01    1.31 
  -6   8  -1    8.06    1.13 
  -6   8  -1    7.03    1.25 
   6   8   1    8.18    1.17 
   6   8   1    6.81    1.14 
  -6   8  -1    7.55    1.08 
  -6   8  -1    5.74    1.00 
  -6   8  -1    7.43    1.16 
   6   8   1    7.27    1.20 
   6   8   1    7.75    1.25 
  -6   8  -1   10.30    1.19 
   6   8   1    6.35    1.13 
  -7  -8  -1    0.01    0.86 
   7  -8   1    1.13    0.95 
   7  -8   1   -0.19    0.66 
  -7  -8  -1   -0.69    0.82 
   7  -8   1   -0.19    0.54 
   7  -8   1   -0.20    0.55 
  -7  -8  -1    0.28    0.86 
  -7  -8  -1   -0.40    0.88 
   7  -8   1    0.01    0.55 
  -7  -8  -1   -1.80    0.85 
  -7   8  -1    0.97    0.81 
   7   8   1   -0.78    0.83 
   7   8   1    0.34    0.87 
   7   8   1    0.10    0.92 
  -7   8  -1   -0.08    0.72 
   7   8   1   -0.66    0.78 
  -7   8  -1    0.79    0.89 
  -7   8  -1    0.96    0.99 
   7   8   1   -0.61    0.79 
  -7   8  -1    0.65    0.75 
   7   8   1   -0.37    0.80 
  -8  -8  -1    1.03    0.95 
  -8  -8  -1    1.00    1.10 
   8  -8   1   -0.04    0.54 
  -8  -8  -1    0.48    0.94 
   8  -8   1   -0.07    0.77 
  -8  -8  -1   -0.26    1.02 
  -8  -8  -1    1.09    1.07 
  -8  -8  -1    0.98    0.95 
   8  -8   1    1.48    0.61 
   8  -8   1    1.41    1.03 
  -8   8  -1    0.08    0.74 
   8   8   1   -0.26    0.90 
  -8   8  -1    1.76    0.88 
   8   8   1    0.81    0.95 
  -8   8  -1    1.16    1.06 
  -8   8  -1    1.81    1.03 
   8   8   1    0.83    0.95 
  -8   8  -1    1.99    0.90 
   8   8   1   -0.38    0.81 
   8   8   1    1.00    0.99 
  -8   8  -1    0.83    0.83 
   8   8   1   -0.74    0.96 
  -9  -8  -1    2.71    1.09 
   9  -8   1    2.94    0.66 
  -9  -8  -1    4.51    1.26 
   9  -8   1    5.17    1.28 
   9  -8   1    3.86    0.95 
  -9  -8  -1    4.25    1.35 
   9  -8   1    4.10    0.70 
  -9  -8  -1    1.57    1.02 
  -9  -8  -1    4.94    1.28 
  -9  -8  -1    1.60    1.16 
   9   8   1    1.88    1.08 
   9   8   1    3.11    1.10 
   9   8   1    3.95    1.29 
  -9   8  -1    2.39    1.11 
  -9   8  -1    2.71    1.03 
  -9   8  -1    3.05    1.02 
  -9   8  -1    3.92    1.35 
   9   8   1    3.76    1.11 
   9   8   1    2.63    1.06 
  -9   8  -1    2.59    0.94 
  -9   8  -1    3.44    1.00 
   9   8   1    4.45    1.18 
  10  -8   1    5.55    1.41 
 -10  -8  -1    7.03    1.39 
 -10  -8  -1    6.73    1.39 
  10  -8   1    6.13    0.71 
  10  -8   1    5.53    1.17 
 -10  -8  -1    6.59    1.49 
  10  -8   1    6.42    0.72 
  10  -8   1    6.84    1.15 
 -10  -8  -1    4.20    1.31 
 -10  -8  -1    4.87    1.36 
 -10   8  -1    7.01    1.16 
 -10   8  -1    4.74    1.11 
  10   8   1    6.37    1.31 
  10   8   1    6.16    1.23 
 -10   8  -1    7.30    1.37 
 -10   8  -1    6.14    1.14 
  10   8   1    7.19    1.32 
 -10   8  -1    5.91    1.59 
  10   8   1    8.27    1.38 
  10   8   1    4.80    1.26 
  10   8   1    6.61    1.37 
 -11  -8  -1    1.26    1.21 
  11  -8   1    0.40    0.38 
  11  -8   1    1.55    0.89 
 -11  -8  -1   -0.16    0.91 
 -11  -8  -1    0.64    1.10 
  11  -8   1    0.04    0.34 
  11  -8   1   -0.35    0.72 
 -11  -8  -1   -0.86    0.98 
  11  -8   1    0.14    0.98 
 -11  -8  -1   -0.30    1.05 
 -11  -8  -1    1.14    1.29 
  11   8   1    0.40    1.10 
 -11   8  -1   -0.60    0.73 
  11   8   1    0.18    0.92 
  11   8   1    1.85    1.07 
 -11   8  -1   -1.38    0.67 
 -11   8  -1    0.56    0.92 
 -11   8  -1    2.24    1.32 
 -11   8  -1    2.09    0.96 
  11   8   1    0.50    0.92 
  11   8   1    0.52    0.97 
 -11   8  -1   -0.95    1.07 
  11   8   1    1.39    1.08 
 -11   8  -1    0.01    1.13 
 -12  -8  -1    0.73    1.06 
 -12  -8  -1    1.63    1.30 
  12  -8   1    1.00    0.80 
 -12  -8  -1    0.67    0.97 
 -12  -8  -1   -0.08    1.15 
 -12   8  -1   -0.08    0.72 
  12   8   1    1.79    1.12 
  12   8   1    1.88    1.09 
 -12   8  -1    0.70    1.13 
 -12   8  -1    1.50    1.15 
  12   8   1    0.46    1.13 
 -12   8  -1    1.20    0.96 
 -12   8  -1    2.00    0.95 
 -12   8  -1    0.38    1.16 
 -12   8  -1   -0.08    0.83 
 -13  -8  -1    1.96    1.36 
 -13  -8  -1    2.59    1.11 
 -13  -8  -1    2.92    1.50 
  13  -8   1    2.60    0.92 
 -13   8  -1    1.75    1.30 
  13   8   1    4.30    1.19 
 -13   8  -1    3.24    1.38 
 -13   8  -1    0.02    0.86 
 -13   8  -1   -0.01    1.35 
 -13   8  -1    0.23    0.80 
 -13   8  -1    2.01    1.05 
  13   8   1    3.24    1.29 
  13   8   1    1.21    1.20 
  13   8   1    2.70    1.26 
 -14  -8  -1   -0.10    1.05 
  14  -8   1    0.56    0.76 
 -14  -8  -1    1.30    1.36 
 -14  -8  -1   -0.76    1.06 
 -14  -8  -1   -0.74    0.85 
 -14   8  -1    0.41    0.92 
 -14   8  -1    0.73    1.52 
 -14   8  -1   -0.69    0.77 
  14   8   1    0.14    0.93 
 -14   8  -1    0.19    1.19 
  14   8   1   -0.21    1.24 
  14   8   1    0.21    1.02 
 -14  -9   1    1.38    1.16 
 -14  -9   1    3.38    1.80 
 -14  -9   1   -1.21    1.01 
 -14  -9   1    1.50    1.30 
 -14  -9   1    1.24    1.30 
  14   9  -1    0.67    1.01 
  14   9  -1    0.88    0.93 
 -14   9   1    0.63    0.76 
 -14   9   1    0.45    0.76 
 -14   9   1   -1.59    0.91 
  14   9  -1    1.88    1.22 
 -14   9   1    0.13    1.08 
 -14   9   1    0.68    0.87 
 -13  -9   1   18.87    2.30 
 -13  -9   1   20.44    2.25 
  13  -9  -1   19.60    1.46 
 -13  -9   1   18.24    2.09 
 -13  -9   1   20.36    2.52 
 -13  -9   1   21.64    2.39 
 -13   9   1   13.26    1.50 
  13   9  -1   23.03    1.93 
 -13   9   1   14.45    2.09 
 -13   9   1   18.17    1.81 
 -13   9   1   17.57    2.28 
  13   9  -1   19.07    1.87 
  13   9  -1   19.64    2.08 
 -13   9   1   18.45    1.83 
 -13   9   1   17.08    1.54 
 -12  -9   1    5.37    1.31 
 -12  -9   1    1.52    1.08 
 -12  -9   1    3.99    1.33 
 -12  -9   1    4.10    1.56 
  12  -9  -1    3.25    0.84 
 -12  -9   1    5.89    1.55 
 -12   9   1    2.71    1.01 
 -12   9   1    2.61    1.27 
  12   9  -1    3.96    1.08 
  12   9  -1    3.85    1.10 
 -12   9   1    4.74    1.03 
 -12   9   1    4.39    1.00 
 -12   9   1    4.70    1.25 
  12   9  -1    3.95    1.18 
 -12   9   1    2.63    1.22 
  12   9  -1    3.40    1.28 
 -12   9   1    5.17    1.10 
  11  -9  -1    1.85    1.12 
 -11  -9   1    2.47    1.20 
 -11  -9   1    1.25    1.10 
 -11  -9   1    2.05    1.24 
  11  -9  -1    2.48    0.76 
 -11  -9   1    1.78    1.08 
 -11  -9   1    1.97    1.06 
 -11  -9   1    1.47    1.30 
 -11  -9   1    2.27    1.15 
  11  -9  -1    2.94    0.85 
  11   9  -1    0.85    1.25 
 -11   9   1    0.48    1.07 
 -11   9   1    2.80    0.92 
  11   9  -1    2.72    1.19 
  11   9  -1    1.67    0.96 
 -11   9   1    0.58    0.89 
  11   9  -1    2.01    0.98 
  11   9  -1    0.95    0.98 
 -11   9   1   -0.47    1.04 
  11   9  -1    2.02    1.08 
 -11   9   1    3.71    0.96 
 -11   9   1    2.25    1.11 
 -11   9   1    1.93    0.90 
 -10  -9   1    0.81    1.03 
  10  -9  -1    0.26    0.68 
 -10  -9   1    0.37    0.92 
  10  -9  -1    0.15    0.88 
 -10  -9   1    0.60    1.07 
  10  -9  -1    0.70    0.67 
 -10  -9   1    2.39    1.13 
 -10  -9   1    2.27    1.26 
 -10  -9   1    0.38    1.07 
 -10   9   1    1.15    1.12 
  10   9  -1   -1.45    0.74 
  10   9  -1    1.36    1.17 
 -10   9   1   -0.03    0.81 
 -10   9   1   -0.45    0.85 
  10   9  -1    0.46    0.91 
  10   9  -1    1.24    0.98 
 -10   9   1   -0.56    0.70 
 -10   9   1    0.00    0.73 
  10   9  -1    0.69    0.99 
  -9  -9   1   59.88    3.08 
  -9  -9   1   61.52    3.17 
  -9  -9   1   58.66    3.35 
  -9  -9   1   52.78    2.97 
   9  -9  -1   57.97    2.45 
  -9  -9   1   51.61    2.83 
   9  -9  -1   56.75    2.39 
  -9  -9   1   59.99    3.20 
  -9  -9   1   56.02    2.95 
  -9   9   1   55.47    3.17 
  -9   9   1   56.72    2.57 
   9   9  -1   56.15    2.81 
   9   9  -1   58.23    3.19 
   9   9  -1   53.66    2.68 
   9   9  -1   54.18    2.79 
  -9   9   1   57.01    2.81 
   9   9  -1   53.07    2.92 
  -9   9   1   58.59    2.59 
   9   9  -1   60.79    3.00 
  -9   9   1   61.77    2.67 
  -9   9   1   56.99    2.52 
  -8  -9   1    0.19    1.08 
   8  -9  -1    0.28    0.69 
   8  -9  -1    1.33    0.70 
  -8  -9   1    0.72    1.15 
  -8  -9   1    0.52    0.93 
  -8  -9   1    0.87    0.99 
  -8  -9   1   -0.56    1.02 
  -8  -9   1    0.22    0.94 
  -8  -9   1    2.21    1.14 
   8   9  -1    0.77    0.85 
   8   9  -1    2.08    1.02 
  -8   9   1    1.66    0.92 
   8   9  -1    0.38    0.93 
   8   9  -1   -0.09    0.94 
  -8   9   1    0.57    0.75 
  -8   9   1    0.07    0.73 
  -8   9   1    1.08    0.80 
   8   9  -1    0.77    1.00 
  -8   9   1    0.30    0.71 
  -8   9   1    0.78    1.06 
   8   9  -1    0.92    0.91 
   7  -9  -1  200.03    5.83 
  -7  -9   1  194.37    6.38 
  -7  -9   1  207.22    6.46 
  -7  -9   1  195.15    6.60 
  -7  -9   1  208.79    6.34 
  -7  -9   1  200.75    6.47 
  -7  -9   1  201.35    6.47 
  -7  -9   1  206.34    6.39 
   7  -9  -1  194.31    5.81 
   7   9  -1  199.32    6.60 
  -7   9   1  208.66    5.99 
   7   9  -1  201.63    6.59 
   7   9  -1  215.99    6.49 
   7   9  -1  201.38    6.25 
  -7   9   1  212.28    6.03 
  -7   9   1  204.33    6.64 
   7   9  -1  198.45    6.26 
  -7   9   1  198.20    5.91 
   7   9  -1  192.37    6.37 
  -7   9   1  198.26    6.00 
  -6  -9   1    1.44    0.90 
   6  -9  -1    1.14    0.63 
   6  -9  -1    1.13    0.40 
   6  -9  -1    0.61    0.38 
  -6  -9   1    1.20    0.98 
   6  -9  -1    0.71    0.66 
  -6  -9   1    1.27    0.85 
  -6  -9   1    0.95    0.84 
  -6  -9   1    1.13    0.96 
  -6  -9   1    1.62    0.96 
  -6  -9   1    0.17    0.91 
  -6   9   1    1.63    0.78 
  -6   9   1    1.24    0.70 
   6   9  -1    2.02    0.93 
  -6   9   1    0.82    0.93 
  -6   9   1    1.47    0.73 
  -6   9   1    1.39    0.72 
   6   9  -1    1.12    0.78 
   6   9  -1    0.76    0.88 
   6   9  -1   -0.26    0.86 
  -6   9   1    1.03    0.69 
   6   9  -1    0.89    0.99 
   6   9  -1    0.70    0.91 
  -5  -9   1  105.72    3.80 
   5  -9  -1  109.01    3.51 
  -5  -9   1  108.94    3.94 
   5  -9  -1  104.39    3.50 
  -5  -9   1  112.40    4.07 
  -5  -9   1  109.14    3.73 
  -5  -9   1  113.75    3.96 
  -5  -9   1  110.62    3.88 
  -5  -9   1  105.44    3.91 
   5  -9  -1  104.90    3.11 
   5  -9  -1  100.56    3.07 
  -5   9   1  110.09    3.57 
   5   9  -1  108.55    3.85 
  -5   9   1  107.04    3.40 
   5   9  -1  109.28    3.84 
   5   9  -1  108.73    3.91 
   5   9  -1   95.75    5.31 
  -5   9   1  107.18    3.58 
   5   9  -1  110.25    3.66 
   5   9  -1  108.44    4.00 
  -5   9   1  102.67    3.88 
  -5   9   1  110.06    4.06 
   4  -9  -1    7.42    0.75 
  -4  -9   1    4.97    1.00 
   4  -9  -1    6.13    0.70 
   4  -9  -1    5.73    0.86 
  -4  -9   1    7.89    1.15 
  -4  -9   1    6.15    1.07 
  -4  -9   1    5.54    1.25 
  -4  -9   1    6.49    1.11 
  -4  -9   1    5.15    1.09 
   4  -9  -1    6.58    0.55 
  -4  -9   1    5.04    0.91 
   4   9  -1    6.76    1.12 
   4   9  -1    7.34    1.16 
  -4   9   1    7.78    0.95 
   4   9  -1    8.59    1.25 
  -4   9   1    5.30    0.88 
   4   9  -1    7.44    1.12 
  -4   9   1    6.91    1.13 
  -4   9   1    7.10    0.76 
  -4   9   1    6.65    0.92 
   4   9  -1    7.35    1.21 
  -4   9   1    5.37    0.87 
   3  -9  -1   12.36    1.12 
  -3  -9   1   12.12    1.29 
   3  -9  -1   13.61    1.07 
  -3  -9   1   12.70    1.31 
  -3  -9   1   11.32    1.04 
  -3  -9   1   13.82    1.38 
  -3  -9   1   12.23    1.30 
   3  -9  -1   12.24    0.83 
   3  -9  -1   12.31    0.98 
  -3  -9   1   14.45    1.36 
   3  -9  -1   13.75    1.01 
  -3  -9   1    9.80    1.24 
   3   9  -1   13.99    1.46 
  -3   9   1   11.39    1.33 
  -3   9   1   13.51    1.38 
  -3   9   1   11.06    1.09 
   3   9  -1   12.66    1.32 
   3   9  -1   11.63    1.28 
  -3   9   1   14.21    1.19 
  -3   9   1   14.26    1.25 
   3   9  -1   12.48    1.34 
   3   9  -1   11.91    1.23 
  -3   9   1   12.21    0.87 
   2  -9  -1   75.22    2.60 
  -2  -9   1   78.82    2.91 
  -2  -9   1   79.21    3.00 
   2  -9  -1   76.66    2.34 
  -2  -9   1   77.11    2.96 
   2  -9  -1   79.18    2.64 
  -2  -9   1   77.73    2.66 
   2  -9  -1   72.97    2.74 
  -2  -9   1   75.78    2.95 
  -2  -9   1   77.09    2.96 
   2  -9  -1   73.83    3.00 
  -2  -9   1   80.49    3.13 
   2  -9  -1   80.03    2.52 
  -2   9   1   75.64    2.79 
  -2   9   1   80.36    2.82 
  -2   9   1   77.58    2.85 
   2   9  -1   78.97    3.07 
  -2   9   1   77.98    3.07 
   2   9  -1   79.35    3.00 
  -2   9   1   77.29    2.83 
  -2   9   1   77.06    2.33 
   2   9  -1   73.19    3.52 
   2   9  -1   82.45    3.02 
  -2   9   1   79.63    3.10 
  -1  -9   1   18.21    1.45 
   1  -9  -1   19.54    1.32 
  -1  -9   1   21.92    1.52 
   1  -9  -1   19.27    1.44 
  -1  -9   1   20.84    1.52 
  -1  -9   1   20.81    1.44 
  -1  -9   1   20.11    1.24 
   1  -9  -1   20.80    0.99 
   1  -9  -1   20.96    1.46 
   1  -9  -1   20.34    1.28 
  -1  -9   1   21.85    1.55 
   1   9  -1   22.27    1.48 
  -1   9   1   22.40    1.52 
   1   9  -1   22.07    1.65 
  -1   9   1   22.31    1.71 
   1   9  -1   18.25    1.20 
  -1   9   1   23.02    1.45 
   1   9  -1   21.49    1.58 
  -1   9   1   21.01    0.96 
   1   9  -1   21.48    1.52 
   1   9  -1   20.63    1.63 
  -1   9   1   20.11    1.40 
  -1   9   1   19.61    1.44 
   0  -9  -1   48.99    2.03 
   0  -9  -1   45.17    2.06 
   0  -9   1   44.97    2.09 
   0  -9   1   50.88    2.18 
   0  -9  -1   45.76    2.09 
   0  -9   1   47.55    1.86 
   0  -9  -1   46.74    2.03 
   0  -9  -1   48.62    2.03 
   0  -9   1   45.83    2.21 
   0  -9   1   46.68    1.97 
   0  -9  -1   46.50    1.60 
   0   9   1   44.70    2.14 
   0   9  -1   44.55    2.15 
   0   9   1   44.63    1.97 
   0   9   1   49.83    2.17 
   0   9   1   44.86    2.47 
   0   9  -1   50.83    2.31 
   0   9  -1   48.57    2.20 
   0   9   1   50.54    2.15 
   0   9   1   49.30    2.31 
   0   9  -1   47.88    2.14 
   0   9  -1   46.14    1.84 
   0   9  -1   49.06    2.34 
  -1  -9  -1   -0.58    0.73 
   1  -9   1   -0.01    0.55 
  -1  -9  -1    0.40    0.68 
   1  -9   1    0.02    0.74 
  -1  -9  -1    0.05    0.41 
  -1  -9  -1    0.16    0.64 
   1  -9   1    0.39    0.63 
   1  -9   1    0.37    0.52 
   1  -9   1   -0.13    0.67 
   1  -9   1   -0.21    0.58 
  -1  -9  -1    0.22    0.65 
  -1  -9  -1   -0.33    0.75 
  -1   9  -1   -0.96    0.74 
   1   9   1   -0.13    0.65 
  -1   9  -1    0.28    0.75 
   1   9   1   -0.56    0.72 
   1   9   1    0.54    0.64 
  -1   9  -1   -0.45    0.64 
  -1   9  -1    0.40    0.49 
  -1   9  -1   -0.45    0.68 
  -1   9  -1   -0.12    0.68 
   1   9   1   -0.29    0.73 
   1   9   1   -1.75    0.67 
  -1   9  -1   -0.28    0.67 
  -2  -9  -1    2.07    0.82 
   2  -9   1    1.87    0.81 
   2  -9   1    1.64    0.67 
  -2  -9  -1    2.21    0.84 
   2  -9   1    1.28    0.71 
   2  -9   1    1.63    0.77 
   2  -9   1    2.23    0.66 
   2  -9   1    2.03    0.51 
  -2  -9  -1    1.36    0.51 
  -2  -9  -1    0.92    0.76 
  -2  -9  -1    2.10    0.81 
  -2  -9  -1    1.29    0.80 
  -2  -9  -1    1.82    0.83 
  -2   9  -1    2.64    0.86 
  -2   9  -1    2.09    0.81 
   2   9   1    0.42    0.70 
  -2   9  -1    0.98    0.76 
   2   9   1    1.31    0.75 
   2   9   1    2.09    0.83 
   2   9   1    1.36    0.79 
  -2   9  -1    1.83    0.74 
  -2   9  -1    2.20    0.78 
   2   9   1    1.51    0.95 
  -2   9  -1    1.61    0.58 
   3  -9   1    1.18    0.62 
  -3  -9  -1    2.58    0.62 
  -3  -9  -1    1.57    0.83 
  -3  -9  -1    1.02    0.83 
   3  -9   1    1.04    0.66 
   3  -9   1    1.25    0.74 
  -3  -9  -1    1.74    0.80 
  -3  -9  -1    1.74    0.79 
   3  -9   1    1.73    0.43 
  -3  -9  -1    1.15    0.79 
   3  -9   1    1.49    0.75 
   3  -9   1    1.26    0.65 
  -3  -9  -1    1.94    0.97 
  -3   9  -1    3.09    0.86 
   3   9   1    1.70    0.86 
  -3   9  -1    1.24    0.61 
  -3   9  -1    2.51    0.82 
  -3   9  -1    0.48    0.82 
  -3   9  -1    1.69    0.82 
   3   9   1    1.61    0.93 
  -3   9  -1    1.48    0.75 
   3   9   1    1.09    1.37 
   3   9   1    2.73    0.97 
   3   9   1    2.94    0.84 
  -4  -9  -1   42.92    2.25 
  -4  -9  -1   42.61    2.30 
  -4  -9  -1   40.17    2.27 
   4  -9   1   39.53    1.98 
   4  -9   1   40.81    1.28 
  -4  -9  -1   36.06    2.17 
  -4  -9  -1   41.98    2.09 
   4  -9   1   40.44    2.00 
   4  -9   1   39.78    1.84 
   4  -9   1   40.90    1.86 
  -4  -9  -1   42.42    2.14 
  -4  -9  -1   41.01    1.87 
  -4   9  -1   37.42    2.25 
   4   9   1   43.83    2.30 
  -4   9  -1   42.92    2.03 
   4   9   1   39.96    2.20 
  -4   9  -1   42.70    1.90 
  -4   9  -1   43.89    2.08 
   4   9   1   42.94    2.20 
   4   9   1   44.57    2.23 
   4   9   1   38.75    2.09 
  -4   9  -1   38.84    2.03 
  -5  -9  -1   20.55    1.58 
  -5  -9  -1   21.45    1.68 
  -5  -9  -1   23.14    1.81 
  -5  -9  -1   21.64    1.87 
   5  -9   1   23.33    1.56 
   5  -9   1   22.39    1.38 
  -5  -9  -1   22.14    1.74 
  -5  -9  -1   21.66    1.88 
   5  -9   1   20.31    1.34 
   5  -9   1   23.19    1.53 
  -5  -9  -1   22.81    1.54 
  -5   9  -1   20.68    1.53 
   5   9   1   21.53    1.63 
   5   9   1   22.45    1.75 
  -5   9  -1   23.64    1.55 
  -5   9  -1   24.33    1.61 
   5   9   1   21.34    1.80 
  -5   9  -1   23.79    1.57 
   5   9   1   22.75    1.81 
  -5   9  -1   20.61    1.88 
   5   9   1   23.07    1.75 
   5   9   1   22.45    1.86 
  -5   9  -1   22.27    1.58 
  -6  -9  -1   56.86    2.80 
   6  -9   1   60.39    2.50 
   6  -9   1   59.49    2.87 
  -6  -9  -1   63.07    2.85 
  -6  -9  -1   60.08    2.88 
  -6  -9  -1   59.35    2.82 
  -6  -9  -1   56.32    2.89 
   6  -9   1   57.43    2.51 
  -6  -9  -1   59.15    2.78 
   6  -9   1   56.82    2.22 
   6  -9   1   61.04    2.28 
  -6   9  -1   56.21    2.52 
   6   9   1   57.20    2.87 
   6   9   1   60.18    2.77 
  -6   9  -1   57.49    2.60 
   6   9   1   59.33    2.89 
   6   9   1   55.92    2.79 
  -6   9  -1   57.93    2.54 
   6   9   1   60.20    2.78 
   6   9   1   58.60    2.81 
  -6   9  -1   53.59    2.52 
  -6   9  -1   59.98    2.99 
   7  -9   1    5.20    0.99 
   7  -9   1    5.96    1.31 
   7  -9   1    3.71    0.82 
  -7  -9  -1    5.20    1.34 
  -7  -9  -1    5.36    1.27 
   7  -9   1    6.48    0.85 
  -7  -9  -1    5.99    1.29 
  -7  -9  -1    4.57    1.21 
  -7  -9  -1    5.72    1.23 
   7  -9   1    5.64    0.83 
  -7   9  -1    4.60    1.29 
  -7   9  -1    5.52    1.06 
   7   9   1    7.16    1.36 
  -7   9  -1    5.11    1.04 
  -7   9  -1    5.07    1.05 
   7   9   1    4.75    1.12 
  -7   9  -1    3.70    1.04 
   7   9   1    5.64    1.19 
   7   9   1    4.95    1.18 
  -7   9  -1    4.87    1.23 
   7   9   1    3.96    1.47 
   7   9   1    4.59    1.16 
  -8  -9  -1    2.14    1.09 
  -8  -9  -1    0.12    1.01 
  -8  -9  -1    2.56    1.19 
   8  -9   1    2.10    0.65 
   8  -9   1    2.12    0.66 
   8  -9   1    0.64    0.95 
  -8  -9  -1    1.50    1.16 
   8  -9   1    1.29    0.82 
  -8  -9  -1    1.58    1.24 
  -8  -9  -1    1.67    1.11 
  -8   9  -1    2.56    1.05 
  -8   9  -1    2.22    1.07 
   8   9   1    1.11    1.01 
   8   9   1    3.62    2.25 
   8   9   1    1.94    0.96 
  -8   9  -1    0.92    0.88 
  -8   9  -1    1.68    1.14 
   8   9   1    2.21    1.04 
  -8   9  -1    0.69    0.87 
   8   9   1    3.21    1.13 
   8   9   1    0.66    1.06 
  -8   9  -1    2.23    0.94 
   9  -9   1    1.70    0.59 
  -9  -9  -1    1.04    1.19 
  -9  -9  -1    0.27    1.01 
  -9  -9  -1    0.33    1.21 
  -9  -9  -1    2.41    1.17 
   9  -9   1    1.18    1.44 
   9  -9   1    0.81    0.56 
  -9  -9  -1    0.48    0.96 
  -9   9  -1    1.38    0.90 
  -9   9  -1    0.83    0.97 
   9   9   1    0.05    0.92 
   9   9   1    0.90    0.95 
  -9   9  -1    1.49    0.83 
  -9   9  -1    0.62    1.14 
   9   9   1    1.61    1.09 
   9   9   1    1.50    1.06 
   9   9   1    1.17    1.03 
  -9   9  -1    0.44    0.90 
  -9   9  -1    1.23    0.92 
 -10  -9  -1    9.39    1.91 
 -10  -9  -1    9.49    1.81 
 -10  -9  -1   11.07    1.71 
  10  -9   1    9.60    0.84 
  10  -9   1   10.27    1.62 
  10  -9   1   10.83    1.38 
 -10  -9  -1   10.90    1.67 
  10  -9   1    8.90    0.83 
 -10  -9  -1   11.74    1.78 
 -10  -9  -1    8.12    1.64 
  10  -9   1    9.91    1.96 
 -10   9  -1   12.06    1.63 
  10   9   1   10.40    1.68 
  10   9   1   11.99    1.64 
 -10   9  -1    9.01    1.37 
 -10   9  -1    8.15    1.29 
 -10   9  -1   10.04    1.37 
  10   9   1    8.99    1.87 
 -10   9  -1   12.17    1.48 
 -10   9  -1    9.08    1.72 
  10   9   1    8.34    1.43 
  10   9   1    8.98    1.48 
 -11  -9  -1   -0.77    1.21 
 -11  -9  -1    0.53    1.63 
 -11  -9  -1    1.90    1.32 
 -11  -9  -1   -1.39    0.94 
  11  -9   1    0.08    0.71 
 -11  -9  -1   -0.17    1.13 
 -11   9  -1   -0.20    0.86 
  11   9   1   -1.01    0.87 
 -11   9  -1   -0.55    1.14 
 -11   9  -1    0.47    0.87 
  11   9   1    0.36    1.13 
  11   9   1   -0.41    0.88 
 -11   9  -1    0.90    0.89 
  11   9   1   -0.27    0.90 
 -11   9  -1    1.14    0.94 
 -11   9  -1   -0.24    1.00 
 -11   9  -1   -0.94    1.01 
 -12  -9  -1    0.81    1.23 
 -12  -9  -1    2.00    1.47 
  12  -9   1    1.15    0.81 
 -12  -9  -1   -0.09    0.95 
 -12  -9  -1    0.86    1.20 
  12   9   1    2.31    1.09 
  12   9   1    1.27    1.08 
 -12   9  -1    1.48    1.38 
 -12   9  -1    1.13    1.28 
 -12   9  -1    1.44    1.00 
  12   9   1    1.07    1.07 
 -12   9  -1    2.66    1.57 
 -12   9  -1   -0.24    1.13 
 -12   9  -1    3.08    1.05 
  12   9   1    3.37    1.27 
 -12   9  -1   -0.05    0.83 
 -13  -9  -1    6.83    1.54 
 -13  -9  -1    4.72    1.60 
 -13  -9  -1    2.18    1.23 
  13  -9   1    4.70    1.01 
 -13  -9  -1    4.71    1.67 
  13   9   1    3.43    1.15 
 -13   9  -1    2.38    1.35 
 -13   9  -1    4.10    1.13 
 -13   9  -1    4.46    1.57 
 -13   9  -1    2.32    1.10 
  13   9   1    5.08    1.49 
 -13   9  -1    4.37    1.16 
  13   9   1    2.86    1.18 
  14  -9   1    4.91    1.01 
 -14  -9  -1    3.31    1.26 
 -14  -9  -1    5.13    1.66 
 -14  -9  -1    6.90    2.74 
 -14   9  -1    4.78    1.24 
  14   9   1    3.69    1.26 
  14   9   1    7.53    1.56 
 -14   9  -1    3.57    1.48 
 -14   9  -1    3.75    1.07 
 -14   9  -1    4.89    1.21 
 -14 -10   1    0.82    1.27 
 -14 -10   1    0.56    1.29 
 -14 -10   1   -0.26    1.25 
 -14 -10   1   -0.15    1.46 
 -14  10   1   -0.92    0.65 
  14  10  -1   -0.95    0.85 
  14  10  -1    1.21    1.03 
 -14  10   1    0.11    0.84 
 -14  10   1    1.77    1.16 
 -14  10   1    2.06    1.32 
  14  10  -1    0.92    1.11 
 -13 -10   1   -0.68    1.06 
 -13 -10   1    0.47    1.17 
 -13 -10   1    1.88    1.39 
 -13 -10   1    0.98    1.13 
  13 -10  -1    2.27    0.78 
 -13 -10   1   -0.24    1.20 
  13  10  -1    0.55    0.95 
 -13  10   1    2.31    1.52 
 -13  10   1    0.57    1.12 
  13  10  -1   -1.07    0.97 
 -13  10   1    0.87    0.88 
 -13  10   1    0.86    0.79 
  13  10  -1    0.90    1.11 
 -13  10   1    2.90    1.28 
  13  10  -1    1.34    1.03 
 -13  10   1    0.13    0.79 
 -12 -10   1    0.26    1.01 
 -12 -10   1    0.65    1.05 
 -12 -10   1    0.61    1.25 
 -12 -10   1   -0.86    1.05 
 -12 -10   1    1.31    1.35 
  12 -10  -1    0.70    0.67 
 -12  10   1    0.50    0.99 
 -12  10   1    2.04    0.88 
 -12  10   1   -0.27    0.81 
 -12  10   1    0.62    0.93 
  12  10  -1    1.95    1.14 
 -12  10   1    1.60    1.13 
 -12  10   1    2.30    0.91 
 -12  10   1    1.39    1.18 
  12  10  -1    1.95    1.06 
  12  10  -1    0.80    1.09 
  12  10  -1    0.26    0.97 
 -11 -10   1   19.36    2.16 
 -11 -10   1   17.41    2.05 
  11 -10  -1   17.60    1.40 
 -11 -10   1   19.12    2.32 
 -11 -10   1   21.92    2.19 
 -11 -10   1   26.63    2.38 
  11  10  -1   23.55    3.17 
 -11  10   1   20.67    1.67 
 -11  10   1   17.30    1.66 
 -11  10   1   11.65    1.87 
  11  10  -1   21.47    2.26 
  11  10  -1   20.63    1.97 
  11  10  -1   20.09    1.89 
  11  10  -1   22.09    1.94 
 -11  10   1   20.84    2.36 
 -11  10   1   17.35    1.64 
 -11  10   1   23.61    1.87 
 -11  10   1   16.42    1.76 
 -10 -10   1   10.10    1.61 
  10 -10  -1   13.03    1.29 
 -10 -10   1   11.76    1.86 
  10 -10  -1   10.57    1.19 
 -10 -10   1   11.64    1.88 
 -10 -10   1   15.36    1.92 
 -10 -10   1   13.74    1.86 
 -10 -10   1   11.88    1.75 
  10  10  -1   12.58    1.71 
 -10  10   1   12.80    1.46 
  10  10  -1   11.96    1.56 
 -10  10   1    9.92    1.68 
 -10  10   1    9.89    1.42 
  10  10  -1   11.10    1.67 
  10  10  -1   13.31    1.78 
  10  10  -1   12.56    1.58 
 -10  10   1   11.68    1.35 
 -10  10   1   12.53    1.44 
  10  10  -1   10.37    1.40 
 -10  10   1   11.12    1.38 
  -9 -10   1   20.91    2.01 
  -9 -10   1   26.48    2.40 
  -9 -10   1   24.16    2.77 
  -9 -10   1   22.41    2.25 
   9 -10  -1   22.53    1.55 
  -9 -10   1   24.82    2.19 
  -9 -10   1   24.34    2.13 
   9  10  -1   24.87    2.07 
   9  10  -1   28.36    2.85 
   9  10  -1   25.65    2.01 
  -9  10   1   20.54    2.18 
  -9  10   1   24.29    1.69 
  -9  10   1   18.57    1.61 
  -9  10   1   23.09    1.74 
   9  10  -1   24.39    2.28 
  -9  10   1   23.54    1.96 
   9  10  -1   25.05    1.96 
  -9  10   1   25.56    1.85 
   9  10  -1   20.57    2.01 
  -8 -10   1    1.03    0.99 
  -8 -10   1    2.98    1.18 
  -8 -10   1    0.72    1.17 
   8 -10  -1    0.27    0.67 
  -8 -10   1    0.91    0.95 
   8 -10  -1    1.70    0.79 
  -8 -10   1    0.54    1.13 
  -8 -10   1    1.78    1.04 
  -8 -10   1    0.82    0.98 
   8  10  -1    1.03    1.04 
  -8  10   1    1.07    0.81 
   8  10  -1    2.32    1.07 
  -8  10   1    1.63    0.80 
   8  10  -1    0.95    0.85 
  -8  10   1    1.13    0.87 
  -8  10   1    0.57    0.82 
  -8  10   1    1.56    1.18 
  -8  10   1    0.70    0.79 
   8  10  -1    1.10    0.96 
   8  10  -1   -0.11    0.94 
   8  10  -1    1.53    1.07 
  -7 -10   1    6.77    1.25 
  -7 -10   1    6.15    1.32 
   7 -10  -1    5.11    0.44 
  -7 -10   1    5.65    1.30 
  -7 -10   1    3.88    1.14 
  -7 -10   1    6.77    1.26 
   7 -10  -1    4.94    0.93 
   7 -10  -1    4.20    0.87 
  -7 -10   1    6.02    1.28 
  -7 -10   1    2.50    1.21 
  -7  10   1    4.28    0.93 
   7  10  -1    5.74    1.37 
  -7  10   1    5.36    0.99 
  -7  10   1    4.29    0.98 
   7  10  -1    6.38    1.26 
  -7  10   1    4.59    1.00 
  -7  10   1    3.91    0.93 
   7  10  -1    6.28    1.19 
  -7  10   1    5.31    1.39 
   7  10  -1    4.91    1.32 
   7  10  -1    3.98    1.07 
   7  10  -1    7.09    1.30 
   6 -10  -1  253.91    7.22 
  -6 -10   1  255.80    7.96 
  -6 -10   1  265.30    7.58 
   6 -10  -1  247.95    6.63 
   6 -10  -1  243.73    7.52 
  -6 -10   1  251.89    7.78 
  -6 -10   1  257.72    7.76 
  -6 -10   1  258.54    7.73 
  -6 -10   1  252.64    7.77 
  -6 -10   1  265.90    7.83 
   6 -10  -1  257.84    6.66 
  -6  10   1  262.92    7.38 
  -6  10   1  256.91    7.30 
   6  10  -1  255.90    7.62 
  -6  10   1  256.66    7.18 
   6  10  -1  269.57    7.83 
   6  10  -1  254.28    7.90 
  -6  10   1  277.12    8.08 
  -6  10   1  254.55    7.34 
   6  10  -1  246.62    7.71 
  -6  10   1  252.76    7.34 
   6  10  -1  258.03    7.64 
   5 -10  -1   23.07    1.18 
  -5 -10   1   24.03    1.86 
  -5 -10   1   25.45    1.86 
   5 -10  -1   23.57    1.81 
  -5 -10   1   26.64    1.87 
   5 -10  -1   22.71    1.21 
  -5 -10   1   24.42    2.10 
  -5 -10   1   27.55    2.00 
  -5 -10   1   23.61    1.69 
  -5 -10   1   27.98    1.98 
   5 -10  -1   23.74    1.53 
  -5  10   1   23.16    1.65 
  -5  10   1   24.20    1.42 
  -5  10   1   22.57    1.54 
   5  10  -1   24.06    2.01 
   5  10  -1   24.36    1.86 
   5  10  -1   23.03    1.81 
  -5  10   1   26.12    1.63 
   5  10  -1   24.43    1.94 
  -5  10   1   24.20    2.00 
  -5  10   1   21.88    2.05 
   5  10  -1   23.08    1.75 
   4 -10  -1   94.51    3.27 
   4 -10  -1   93.69    2.97 
  -4 -10   1   95.55    3.63 
  -4 -10   1  100.66    3.59 
   4 -10  -1   95.61    2.72 
   4 -10  -1   96.65    3.01 
  -4 -10   1   98.28    3.66 
  -4 -10   1   99.10    3.43 
  -4 -10   1   94.43    3.76 
  -4 -10   1   94.31    3.62 
  -4 -10   1   91.11    3.56 
   4  10  -1   89.80    3.58 
   4  10  -1   91.28    3.72 
   4  10  -1   95.35    3.54 
  -4  10   1   94.72    3.33 
  -4  10   1   97.40    2.99 
   4  10  -1   97.59    3.61 
   4  10  -1  100.31    3.69 
  -4  10   1   94.34    3.36 
  -4  10   1  100.02    3.78 
  -4  10   1   91.98    3.33 
  -4  10   1   90.02    3.28 
   3 -10  -1    1.63    0.69 
  -3 -10   1    0.77    0.79 
   3 -10  -1    0.83    0.58 
  -3 -10   1    0.36    0.57 
   3 -10  -1    1.01    0.71 
  -3 -10   1    0.53    0.88 
   3 -10  -1    1.06    0.58 
  -3 -10   1    1.05    0.90 
   3 -10  -1    0.21    0.42 
  -3 -10   1    0.72    0.74 
  -3 -10   1    1.51    0.82 
  -3 -10   1    0.73    0.76 
   3  10  -1    0.28    0.79 
   3  10  -1    0.48    0.79 
   3  10  -1    1.30    0.88 
  -3  10   1    0.44    0.63 
   3  10  -1    1.26    0.80 
   3  10  -1   -0.30    0.75 
  -3  10   1    0.97    0.74 
  -3  10   1    0.90    0.43 
  -3  10   1    1.19    0.71 
  -3  10   1    0.81    0.86 
  -3  10   1   -0.22    0.67 
   2 -10  -1   23.79    1.35 
   2 -10  -1   22.32    1.10 
   2 -10  -1   24.28    1.55 
  -2 -10   1   25.39    1.71 
   2 -10  -1   23.70    1.55 
  -2 -10   1   24.33    1.79 
  -2 -10   1   22.03    1.38 
  -2 -10   1   20.88    1.80 
   2 -10  -1   23.36    1.36 
  -2 -10   1   25.40    1.69 
  -2 -10   1   24.35    1.64 
   2 -10  -1   25.37    1.32 
  -2 -10   1   24.23    1.76 
  -2  10   1   22.72    1.06 
  -2  10   1   22.69    1.75 
  -2  10   1   22.74    1.57 
   2  10  -1   21.05    1.62 
  -2  10   1   22.22    1.52 
   2  10  -1   23.18    1.72 
  -2  10   1   23.86    1.72 
  -2  10   1   23.35    1.59 
   2  10  -1   23.87    1.84 
   2  10  -1   25.83    1.66 
  -2  10   1   26.38    1.55 
  -1 -10   1    1.07    0.80 
   1 -10  -1    1.35    0.60 
  -1 -10   1    1.91    0.59 
   1 -10  -1    0.94    0.76 
  -1 -10   1    1.39    0.79 
   1 -10  -1    2.20    0.70 
   1 -10  -1    1.79    0.46 
  -1 -10   1    2.23    0.91 
  -1 -10   1    2.40    0.93 
  -1 -10   1    2.74    0.77 
   1 -10  -1    1.07    0.75 
  -1  10   1    3.18    0.82 
   1  10  -1    1.69    0.81 
  -1  10   1    3.20    0.99 
   1  10  -1    1.86    0.59 
  -1  10   1    1.28    0.73 
  -1  10   1    1.38    0.42 
  -1  10   1    2.60    0.84 
   1  10  -1    1.60    0.87 
  -1  10   1    1.63    0.81 
   1  10  -1    1.17    0.77 
   1  10  -1    2.37    0.87 
   1  10  -1    2.03    0.86 
   0 -10  -1  120.07    3.86 
   0 -10  -1  122.59    4.00 
   0 -10  -1  118.20    3.82 
   0 -10   1  119.56    3.78 
   0 -10   1  118.28    4.06 
   0 -10  -1  118.23    3.37 
   0 -10   1  119.31    4.02 
   0 -10   1  113.64    3.87 
   0 -10   1  117.22    3.62 
   0 -10  -1  116.44    4.35 
   0 -10   1  122.82    3.98 
   0 -10  -1  121.86    3.95 
   0  10  -1  120.19    4.04 
   0  10  -1  120.45    3.63 
   0  10  -1  118.51    4.03 
   0  10   1  123.17    4.04 
   0  10  -1  122.03    4.04 
   0  10   1  117.94    3.99 
   0  10  -1  121.01    4.17 
   0  10  -1  121.99    4.14 
   0  10   1  120.89    4.61 
   0  10   1  120.36    4.02 
   1 -10   1    2.93    0.80 
   1 -10   1    4.17    0.89 
   1 -10   1    3.62    0.69 
   1 -10   1    4.07    0.87 
  -1 -10  -1    4.25    0.58 
   1 -10   1    5.34    1.57 
  -1 -10  -1    3.72    0.87 
   1 -10   1    2.92    0.65 
  -1 -10  -1    2.35    0.78 
  -1 -10  -1    2.38    0.79 
  -1 -10  -1    2.67    0.83 
  -1  10  -1    2.42    0.83 
   1  10   1    3.87    0.88 
  -1  10  -1    4.29    0.96 
  -1  10  -1    4.13    0.69 
   1  10   1    3.24    0.92 
  -1  10  -1    4.55    0.96 
   1  10   1    4.33    0.95 
  -1  10  -1    3.52    0.98 
   1  10   1    3.44    0.93 
  -1  10  -1    4.24    1.08 
  -1  10  -1    1.70    0.80 
   1  10   1    4.37    0.94 
   2 -10   1   59.93    2.53 
  -2 -10  -1   58.20    2.61 
  -2 -10  -1   60.47    2.49 
  -2 -10  -1   60.15    2.47 
   2 -10   1   58.27    2.34 
   2 -10   1   57.66    2.37 
   2 -10   1   59.02    2.51 
  -2 -10  -1   54.48    2.62 
   2 -10   1   56.68    2.05 
  -2 -10  -1   56.67    2.67 
   2 -10   1   56.09    2.19 
  -2 -10  -1   59.68    2.09 
   2  10   1   60.91    2.56 
  -2  10  -1   56.80    2.51 
  -2  10  -1   58.53    2.52 
   2  10   1   59.15    2.51 
   2  10   1   55.62    2.55 
  -2  10  -1   58.69    2.69 
  -2  10  -1   58.46    2.69 
   2  10   1   57.05    2.56 
  -2  10  -1   57.31    2.52 
  -2  10  -1   54.75    2.49 
  -2  10  -1   55.35    2.15 
   2  10   1   55.28    2.62 
  -3 -10  -1   11.57    1.36 
  -3 -10  -1   14.88    1.44 
  -3 -10  -1   12.97    1.34 
  -3 -10  -1   11.86    1.43 
   3 -10   1   12.56    1.74 
   3 -10   1   12.12    1.30 
  -3 -10  -1   12.07    1.44 
   3 -10   1   12.17    1.13 
  -3 -10  -1   13.00    1.10 
   3 -10   1   12.18    1.30 
  -3 -10  -1   11.55    1.30 
   3 -10   1   11.55    1.07 
   3 -10   1   12.79    0.87 
   3  10   1   12.41    1.39 
  -3  10  -1   10.61    1.25 
  -3  10  -1   14.98    1.39 
   3  10   1   13.53    1.41 
  -3  10  -1   13.36    1.12 
  -3  10  -1   14.64    1.43 
   3  10   1   12.80    1.48 
  -3  10  -1   15.04    1.36 
   3  10   1   13.27    1.42 
   3  10   1   14.24    1.48 
  -3  10  -1   11.16    1.39 
  -4 -10  -1   67.75    2.97 
  -4 -10  -1   70.39    2.92 
  -4 -10  -1   71.24    2.66 
   4 -10   1   71.98    2.86 
   4 -10   1   71.79    2.64 
  -4 -10  -1   72.54    3.07 
   4 -10   1   70.33    2.07 
  -4 -10  -1   71.00    2.97 
   4 -10   1   74.22    2.87 
  -4 -10  -1   71.60    3.17 
  -4 -10  -1   69.50    3.04 
   4  10   1   72.95    3.00 
  -4  10  -1   71.39    2.88 
  -4  10  -1   67.00    2.85 
  -4  10  -1   72.77    2.87 
   4  10   1   70.39    3.15 
  -4  10  -1   70.30    3.16 
   4  10   1   73.77    3.14 
   4  10   1   71.49    3.12 
  -4  10  -1   69.48    2.64 
  -4  10  -1   70.31    2.92 
   4  10   1   70.02    2.94 
   5 -10   1   15.21    1.25 
  -5 -10  -1   15.91    1.58 
  -5 -10  -1   18.69    1.44 
  -5 -10  -1   15.18    1.72 
  -5 -10  -1   12.03    1.52 
  -5 -10  -1   14.47    1.58 
  -5 -10  -1   18.40    1.75 
   5 -10   1   15.58    1.46 
   5 -10   1   14.76    1.27 
   5 -10   1   17.21    1.46 
  -5 -10  -1   15.59    1.65 
   5  10   1   10.64    2.48 
   5  10   1   14.98    1.51 
  -5  10  -1   15.48    1.70 
  -5  10  -1   12.04    1.36 
   5  10   1   16.26    1.72 
   5  10   1   13.46    1.49 
   5  10   1   16.03    1.65 
  -5  10  -1   15.09    1.47 
  -5  10  -1   17.38    1.57 
  -5  10  -1   14.14    1.28 
   5  10   1   15.55    1.60 
  -6 -10  -1   83.22    3.56 
  -6 -10  -1   90.74    3.67 
  -6 -10  -1   90.26    3.66 
  -6 -10  -1   82.61    3.62 
   6 -10   1   88.31    2.98 
   6 -10   1   84.69    3.25 
  -6 -10  -1   88.75    3.35 
   6 -10   1   85.59    3.23 
   6 -10   1   78.30    2.89 
  -6 -10  -1   86.98    3.50 
  -6 -10  -1   77.72    3.96 
  -6  10  -1   86.21    3.75 
  -6  10  -1   86.79    3.32 
   6  10   1   88.31    3.57 
  -6  10  -1   79.65    3.28 
   6  10   1   81.38    3.46 
   6  10   1   88.47    3.71 
  -6  10  -1   86.90    3.30 
  -6  10  -1   88.24    3.40 
  -6  10  -1   83.65    3.30 
   6  10   1   88.92    3.67 
   6  10   1   77.11    3.47 
   6  10   1   88.58    3.55 
  -7 -10  -1   15.24    1.75 
   7 -10   1   13.67    1.19 
  -7 -10  -1   13.65    1.71 
  -7 -10  -1   13.84    1.71 
  -7 -10  -1    9.62    1.40 
  -7 -10  -1   15.81    1.93 
   7 -10   1   14.61    1.86 
   7 -10   1    9.62    1.23 
   7 -10   1   12.69    1.17 
  -7 -10  -1   12.37    1.49 
   7 -10   1   15.58    1.43 
  -7  10  -1   13.17    1.48 
  -7  10  -1   12.16    1.42 
   7  10   1   11.78    1.60 
  -7  10  -1   11.42    1.38 
   7  10   1   11.49    1.59 
   7  10   1   13.20    1.72 
   7  10   1   12.15    1.53 
  -7  10  -1   12.66    1.42 
   7  10   1   14.20    1.60 
  -7  10  -1   11.95    1.70 
  -7  10  -1   10.99    1.34 
   7  10   1   10.04    1.54 
   8 -10   1    0.07    0.55 
  -8 -10  -1   -0.51    0.89 
   8 -10   1    0.55    1.04 
   8 -10   1    0.48    0.78 
  -8 -10  -1   -0.46    1.00 
  -8 -10  -1    0.78    1.00 
   8 -10   1   -0.77    0.54 
  -8 -10  -1   -0.87    0.97 
  -8 -10  -1    0.44    1.10 
  -8  10  -1    0.08    0.91 
  -8  10  -1    0.82    1.10 
  -8  10  -1    1.36    0.96 
   8  10   1    0.71    0.95 
   8  10   1   -0.12    1.12 
   8  10   1    0.99    1.02 
   8  10   1    0.72    0.94 
   8  10   1    1.90    1.05 
   8  10   1   -0.87    0.83 
  -8  10  -1    1.24    0.90 
  -8  10  -1    1.03    0.86 
   9 -10   1   66.13    3.99 
   9 -10   1   66.51    2.30 
  -9 -10  -1   67.21    3.41 
   9 -10   1   64.85    2.28 
   9 -10   1   63.89    3.44 
  -9 -10  -1   72.72    3.62 
  -9 -10  -1   62.80    3.35 
   9 -10   1   67.38    2.92 
  -9 -10  -1   68.89    3.40 
  -9 -10  -1   69.70    3.64 
  -9  10  -1   62.53    3.12 
   9  10   1   67.72    3.24 
  -9  10  -1   64.81    3.02 
   9  10   1   68.34    3.30 
   9  10   1   68.54    3.31 
  -9  10  -1   69.22    3.14 
   9  10   1   65.56    3.30 
   9  10   1   68.37    3.39 
   9  10   1   62.21    3.43 
  -9  10  -1   62.83    2.96 
  10 -10   1    3.31    0.54 
 -10 -10  -1    4.47    1.42 
 -10 -10  -1    4.13    1.47 
  10 -10   1    2.97    0.51 
 -10 -10  -1    4.36    1.44 
 -10 -10  -1    3.89    1.41 
  10 -10   1    2.91    1.04 
 -10 -10  -1    4.02    1.30 
 -10 -10  -1    1.85    1.12 
  10 -10   1    5.51    1.48 
 -10  10  -1    3.17    1.21 
  10  10   1    3.84    1.17 
  10  10   1    3.53    1.29 
 -10  10  -1    3.19    1.05 
  10  10   1    3.25    1.30 
  10  10   1    4.85    1.30 
  10  10   1    5.28    1.31 
 -10  10  -1    2.27    0.97 
 -10  10  -1    4.38    1.52 
  10  10   1    6.09    1.44 
 -10  10  -1    3.85    1.07 
 -10  10  -1    5.58    1.20 
 -11 -10  -1   26.52    2.57 
 -11 -10  -1   21.29    2.28 
 -11 -10  -1   27.69    2.82 
  11 -10   1   24.13    1.82 
 -11 -10  -1   26.19    2.44 
 -11  10  -1   22.94    2.61 
 -11  10  -1   23.78    2.56 
 -11  10  -1   20.93    2.07 
  11  10   1   26.79    2.32 
 -11  10  -1   26.34    2.01 
 -11  10  -1   26.83    2.06 
 -11  10  -1   25.10    1.88 
  11  10   1   27.13    2.24 
 -11  10  -1   26.54    2.26 
  11  10   1   26.73    2.29 
 -12 -10  -1    1.54    1.43 
 -12 -10  -1    1.09    1.06 
  12 -10   1    0.87    0.72 
 -12 -10  -1   -0.24    1.09 
 -12 -10  -1    1.50    1.38 
 -12  10  -1    0.48    1.12 
  12  10   1    0.47    1.04 
  12  10   1    0.30    0.94 
  12  10   1    0.39    1.16 
 -12  10  -1    0.78    0.94 
 -12  10  -1    0.64    0.85 
  12  10   1    0.17    1.05 
 -12  10  -1   -1.31    0.92 
 -12  10  -1   -2.44    0.66 
 -12  10  -1    0.95    0.93 
 -13 -10  -1   17.49    2.19 
 -13 -10  -1   19.39    2.44 
 -13 -10  -1   18.86    2.15 
  13 -10   1   17.46    1.58 
 -13 -10  -1   20.21    2.56 
 -13  10  -1   16.67    2.23 
 -13  10  -1   15.79    1.81 
  13  10   1   20.36    2.30 
 -13  10  -1   17.46    1.81 
  13  10   1   19.05    2.03 
 -13  10  -1   16.47    2.26 
 -13  10  -1   17.26    1.97 
 -13 -11   1   20.41    2.56 
 -13 -11   1   23.52    2.42 
 -13 -11   1   17.38    2.18 
  13 -11  -1   24.26    1.57 
 -13 -11   1   24.65    2.62 
 -13 -11   1   21.26    2.37 
  13  11  -1   21.71    2.13 
  13  11  -1   24.62    2.15 
 -13  11   1   19.62    1.94 
 -13  11   1   19.04    1.67 
 -13  11   1   14.38    2.14 
 -13  11   1   22.33    2.31 
 -13  11   1   24.19    1.89 
 -13  11   1   20.32    2.39 
  13  11  -1   22.80    2.13 
  13  11  -1   24.81    2.52 
 -12 -11   1    0.47    0.97 
 -12 -11   1    1.04    1.39 
  12 -11  -1    0.28    0.66 
 -12 -11   1    2.17    1.14 
 -12 -11   1   -0.41    1.16 
 -12 -11   1   -0.50    1.00 
 -12  11   1   -0.49    0.96 
 -12  11   1    0.91    1.13 
  12  11  -1   -0.99    0.92 
 -12  11   1    0.32    0.77 
  12  11  -1    0.28    0.93 
  12  11  -1   -0.29    0.97 
 -12  11   1    0.56    0.76 
 -12  11   1    1.98    1.01 
  12  11  -1   -1.19    0.82 
 -12  11   1    0.26    0.78 
 -12  11   1    1.28    0.81 
  11 -11  -1    6.77    1.02 
 -11 -11   1    8.08    1.64 
 -11 -11   1    8.47    1.58 
 -11 -11   1    5.37    1.42 
 -11 -11   1    9.20    1.80 
 -11 -11   1    6.57    1.68 
  11  11  -1    8.19    1.58 
 -11  11   1    7.02    1.17 
  11  11  -1    7.50    1.30 
 -11  11   1    7.26    1.28 
 -11  11   1    9.26    1.27 
 -11  11   1    7.29    1.19 
 -11  11   1    7.47    1.26 
 -11  11   1    7.95    1.69 
  11  11  -1    9.94    1.46 
 -10 -11   1    2.13    1.35 
  10 -11  -1    1.69    0.75 
 -10 -11   1    2.32    2.09 
  10 -11  -1    1.94    0.84 
 -10 -11   1    0.77    1.01 
 -10  11   1    1.98    0.91 
  10  11  -1    0.64    0.95 
  10  11  -1    1.28    1.16 
 -10  11   1    1.59    1.17 
 -10  11   1    2.58    0.96 
 -10  11   1    1.72    0.86 
  10  11  -1    1.04    1.11 
  10  11  -1    1.45    1.13 
 -10  11   1    1.82    0.98 
 -10  11   1    1.82    0.88 
   9 -11  -1   22.16    1.61 
  -9 -11   1   23.41    2.69 
  -9 -11   1   23.93    2.20 
  -9 -11   1   20.40    2.20 
  -9 -11   1   24.32    2.32 
   9 -11  -1   20.77    1.60 
  -9 -11   1   23.29    2.45 
  -9 -11   1   24.24    2.22 
   9  11  -1   22.68    2.46 
   9  11  -1   22.72    2.06 
  -9  11   1   20.36    1.64 
  -9  11   1   20.09    1.98 
   9  11  -1   21.52    1.93 
   9  11  -1   22.75    2.11 
   9  11  -1   25.50    2.33 
  -9  11   1   19.26    1.76 
   9  11  -1   21.97    1.99 
  -9  11   1   24.17    2.83 
  -9  11   1   21.48    1.83 
  -9  11   1   24.43    1.69 
  -8 -11   1   11.61    1.55 
   8 -11  -1    9.67    1.19 
  -8 -11   1    9.64    1.71 
  -8 -11   1   10.19    1.53 
   8 -11  -1    6.80    1.03 
  -8 -11   1   12.04    1.72 
  -8 -11   1   10.86    1.68 
   8  11  -1    9.16    1.33 
  -8  11   1    7.50    1.17 
  -8  11   1    9.04    1.22 
  -8  11   1   11.26    1.76 
   8  11  -1   10.73    1.97 
   8  11  -1   11.40    1.73 
   8  11  -1    8.67    1.44 
  -8  11   1   10.09    1.33 
   8  11  -1    7.54    1.36 
   8  11  -1    9.63    1.38 
  -8  11   1    9.63    1.25 
  -8  11   1   12.64    1.40 
  -7 -11   1   29.59    2.23 
  -7 -11   1   33.53    2.21 
  -7 -11   1   32.87    2.38 
  -7 -11   1   30.65    2.43 
   7 -11  -1   31.33    1.82 
  -7 -11   1   33.00    2.48 
   7 -11  -1   30.79    1.83 
  -7 -11   1   32.71    2.24 
   7 -11  -1   28.37    1.04 
  -7 -11   1   35.59    2.60 
   7 -11  -1   30.93    1.06 
  -7  11   1   31.39    1.99 
   7  11  -1   26.80    2.18 
  -7  11   1   31.27    1.84 
  -7  11   1   31.46    2.50 
   7  11  -1   30.39    2.36 
  -7  11   1   27.76    1.85 
   7  11  -1   30.42    2.13 
   7  11  -1   32.65    2.45 
   7  11  -1   36.43    2.34 
  -7  11   1   31.84    1.95 
   7  11  -1   31.29    2.11 
  -6 -11   1   53.75    2.88 
   6 -11  -1   53.05    2.32 
   6 -11  -1   47.47    1.76 
   6 -11  -1   50.89    1.79 
  -6 -11   1   49.31    2.70 
  -6 -11   1   56.06    2.80 
  -6 -11   1   53.24    2.81 
  -6 -11   1   49.03    2.73 
  -6 -11   1   52.56    2.98 
  -6 -11   1   49.94    2.53 
  -6  11   1   49.45    2.41 
  -6  11   1   49.32    2.20 
  -6  11   1   51.46    2.43 
   6  11  -1   53.51    2.81 
  -6  11   1   51.64    2.51 
  -6  11   1   46.27    2.86 
  -6  11   1   51.67    2.41 
   6  11  -1   46.75    2.88 
   6  11  -1   53.27    2.77 
   6  11  -1   53.38    2.74 
   6  11  -1   47.52    2.50 
   6  11  -1   53.24    2.77 
  -5 -11   1   96.13    3.90 
   5 -11  -1   90.05    3.36 
   5 -11  -1   98.64    2.56 
  -5 -11   1   94.99    3.82 
  -5 -11   1   95.84    3.53 
  -5 -11   1   94.83    3.86 
  -5 -11   1   97.64    3.79 
  -5 -11   1   94.23    3.99 
   5 -11  -1   93.33    2.97 
  -5 -11   1  105.01    3.91 
   5 -11  -1   90.39    2.94 
  -5  11   1  102.17    4.05 
   5  11  -1   90.35    3.84 
  -5  11   1  101.76    3.54 
  -5  11   1   88.19    3.40 
   5  11  -1   96.45    3.79 
  -5  11   1   97.70    3.15 
   5  11  -1   96.41    3.78 
  -5  11   1   87.30    3.43 
  -5  11   1   97.11    3.52 
   5  11  -1   98.83    3.88 
   5  11  -1   92.74    3.79 
  -4 -11   1   28.31    2.01 
   4 -11  -1   24.23    1.39 
  -4 -11   1   28.46    2.02 
  -4 -11   1   28.17    1.99 
   4 -11  -1   21.71    1.54 
   4 -11  -1   26.85    1.44 
  -4 -11   1   28.51    1.98 
  -4 -11   1   29.88    1.75 
   4 -11  -1   24.81    1.71 
  -4 -11   1   27.03    2.15 
   4 -11  -1   25.83    1.16 
  -4 -11   1   27.74    1.96 
   4  11  -1   26.30    2.00 
  -4  11   1   28.06    1.80 
   4  11  -1   26.57    2.02 
   4  11  -1   28.39    1.91 
   4  11  -1   27.92    3.48 
  -4  11   1   29.49    1.82 
  -4  11   1   28.17    1.37 
  -4  11   1   30.19    2.19 
  -4  11   1   29.63    1.80 
   4  11  -1   27.59    2.00 
   3 -11  -1    5.07    0.80 
  -3 -11   1    5.19    1.04 
  -3 -11   1    5.11    1.20 
  -3 -11   1    4.58    1.02 
  -3 -11   1    5.32    1.04 
  -3 -11   1    6.06    1.41 
   3 -11  -1    5.58    0.83 
  -3 -11   1    6.77    1.09 
   3 -11  -1    5.15    0.69 
   3 -11  -1    5.15    0.94 
   3 -11  -1    4.81    0.89 
  -3 -11   1    4.18    1.13 
   3  11  -1    6.79    1.20 
   3  11  -1    6.29    1.23 
   3  11  -1    5.82    1.15 
  -3  11   1    5.50    1.03 
  -3  11   1    6.66    1.05 
  -3  11   1    4.77    0.63 
   3  11  -1    4.90    1.12 
  -3  11   1    4.20    0.99 
  -3  11   1    5.97    1.04 
  -3  11   1    4.16    1.09 
   3  11  -1    7.80    1.27 
   2 -11  -1    2.90    0.75 
   2 -11  -1    3.26    0.68 
  -2 -11   1    3.45    0.89 
   2 -11  -1    2.34    0.77 
  -2 -11   1    2.82    1.05 
  -2 -11   1    2.08    0.84 
   2 -11  -1    2.19    0.50 
  -2 -11   1    1.97    0.83 
   2 -11  -1    3.53    0.91 
  -2 -11   1    2.61    0.71 
   2 -11  -1    2.50    0.84 
  -2 -11   1    2.22    0.93 
  -2  11   1    1.92    0.84 
  -2  11   1    2.10    0.87 
  -2  11   1    2.89    0.95 
   2  11  -1    2.83    1.06 
   2  11  -1    3.63    1.06 
   2  11  -1    2.14    0.95 
  -2  11   1    2.36    0.84 
   2  11  -1    2.88    1.00 
   2  11  -1    2.45    0.99 
  -2  11   1    3.47    1.05 
  -2  11   1    3.39    0.52 
  -2  11   1    3.57    0.95 
   1 -11  -1   23.47    1.45 
   1 -11  -1   22.47    1.54 
   1 -11  -1   22.13    1.10 
  -1 -11   1   24.36    1.60 
  -1 -11   1   21.98    1.57 
   1 -11  -1   22.80    1.56 
  -1 -11   1   21.36    1.64 
   1 -11  -1   21.79    1.44 
  -1 -11   1   22.97    1.80 
  -1 -11   1   23.69    1.38 
  -1 -11   1   26.59    1.76 
   1  11  -1   21.60    1.32 
   1  11  -1   21.42    1.68 
  -1  11   1   21.88    1.65 
  -1  11   1   21.70    1.06 
  -1  11   1   22.15    1.82 
  -1  11   1   21.84    1.58 
   1  11  -1   21.47    1.74 
  -1  11   1   22.67    1.59 
   1  11  -1   21.20    1.76 
  -1  11   1   21.61    1.56 
   1  11  -1   25.23    1.77 
   1  11  -1   22.95    1.74 
   0 -11  -1    0.49    0.71 
   0 -11   1    0.74    0.68 
   0 -11   1   -0.48    0.67 
   0 -11   1    0.04    0.74 
   0 -11  -1   -0.18    0.66 
   0 -11   1    0.30    0.54 
   0 -11  -1   -0.19    0.79 
   0 -11  -1    0.93    0.73 
   0 -11  -1    0.40    0.77 
   0 -11  -1    0.62    0.44 
   0 -11   1    0.09    0.80 
   0 -11   1   -0.46    0.79 
   0  11  -1   -0.45    0.71 
   0  11   1    0.50    0.78 
   0  11   1   -0.73    0.72 
   0  11  -1    0.31    0.71 
   0  11  -1    0.54    0.82 
   0  11  -1    0.48    0.53 
   0  11  -1    0.63    0.90 
   0  11   1    0.30    0.71 
   0  11  -1    0.52    0.84 
   0  11   1   -0.14    0.79 
   0  11  -1    0.19    0.76 
   0  11   1    0.65    0.83 
   1 -11   1   -0.29    0.68 
  -1 -11  -1    1.32    0.88 
   1 -11   1    0.54    0.69 
  -1 -11  -1   -0.21    1.29 
  -1 -11  -1    1.23    0.88 
  -1 -11  -1    0.47    0.71 
   1 -11   1   -0.25    0.78 
   1 -11   1    1.46    0.63 
   1 -11   1    0.98    0.63 
  -1 -11  -1    0.80    0.77 
   1 -11   1    0.79    0.80 
  -1 -11  -1    0.38    0.45 
   1  11   1    1.69    0.86 
   1  11   1    0.48    0.77 
   1  11   1    1.09    0.91 
  -1  11  -1    0.93    0.86 
  -1  11  -1    1.18    0.54 
  -1  11  -1    0.60    0.76 
  -1  11  -1    1.70    0.87 
   1  11   1    1.88    0.95 
  -1  11  -1    0.54    0.84 
  -1  11  -1    1.31    0.78 
   1  11   1    1.80    0.89 
  -1  11  -1    0.92    0.92 
   2 -11   1  115.87    4.12 
   2 -11   1  117.21    4.12 
  -2 -11  -1  124.94    4.16 
   2 -11   1  117.86    3.73 
  -2 -11  -1  122.56    4.11 
  -2 -11  -1  117.51    4.31 
  -2 -11  -1  115.65    4.19 
   2 -11   1  119.04    3.62 
  -2 -11  -1  121.03    3.60 
  -2 -11  -1  118.29    4.12 
  -2 -11  -1  120.90    4.28 
   2 -11   1  127.22    4.02 
  -2  11  -1  119.27    3.71 
  -2  11  -1  117.07    4.37 
   2  11   1  117.75    4.22 
  -2  11  -1  120.88    4.23 
  -2  11  -1  114.39    4.10 
  -2  11  -1  120.99    4.14 
   2  11   1  119.43    4.28 
  -2  11  -1  124.26    4.35 
   2  11   1  117.63    4.19 
  -2  11  -1  112.40    4.10 
   2  11   1  119.72    4.24 
   2  11   1  125.37    4.28 
   3 -11   1    0.05    0.77 
   3 -11   1   -0.43    0.58 
  -3 -11  -1    0.34    0.87 
  -3 -11  -1    1.47    0.94 
   3 -11   1   -0.46    0.75 
  -3 -11  -1   -0.89    0.83 
  -3 -11  -1   -1.10    0.77 
  -3 -11  -1    0.52    0.78 
   3 -11   1    0.75    0.72 
   3 -11   1   -0.09    0.64 
  -3 -11  -1   -0.26    0.88 
   3 -11   1    0.71    0.47 
  -3 -11  -1    0.08    0.55 
   3  11   1    0.51    0.82 
  -3  11  -1   -0.19    0.84 
   3  11   1    0.41    0.88 
  -3  11  -1    0.06    0.73 
  -3  11  -1   -0.23    0.73 
   3  11   1    0.75    0.81 
  -3  11  -1   -0.73    0.73 
   3  11   1   -0.09    0.80 
  -3  11  -1   -0.13    0.77 
  -3  11  -1    0.20    0.55 
   3  11   1    0.06    0.86 
  -4 -11  -1  253.89    7.83 
  -4 -11  -1  218.59    6.87 
  -4 -11  -1  225.35    7.12 
  -4 -11  -1  233.24    7.04 
   4 -11   1  224.77    5.93 
   4 -11   1  219.77    6.53 
  -4 -11  -1  226.45    6.93 
   4 -11   1  231.01    6.54 
   4 -11   1  220.09    6.74 
  -4 -11  -1  227.25    7.00 
   4 -11   1  227.95    6.79 
  -4 -11  -1  235.31    7.09 
   4  11   1  227.10    7.08 
   4  11   1  241.53    7.20 
  -4  11  -1  225.35    6.49 
   4  11   1  231.15    7.04 
  -4  11  -1  233.79    7.24 
  -4  11  -1  241.00    6.90 
  -4  11  -1  239.22    6.96 
  -4  11  -1  213.51    6.80 
   4  11   1  228.10    7.02 
  -4  11  -1  224.42    6.80 
   4  11   1  226.28    7.09 
  -5 -11  -1  156.74    5.38 
   5 -11   1  152.24    4.69 
  -5 -11  -1  156.21    5.32 
   5 -11   1  153.71    5.02 
  -5 -11  -1  160.73    5.39 
  -5 -11  -1  159.93    5.28 
   5 -11   1  157.75    4.75 
   5 -11   1  151.75    4.99 
  -5 -11  -1  152.98    5.25 
  -5 -11  -1  153.25    4.88 
  -5 -11  -1  162.63    5.45 
  -5  11  -1  156.13    5.09 
  -5  11  -1  152.03    5.06 
   5  11   1  164.54    5.31 
   5  11   1  154.90    5.31 
   5  11   1  158.83    5.46 
   5  11   1  137.57    5.23 
  -5  11  -1  160.32    5.18 
  -5  11  -1  152.93    4.83 
   5  11   1  156.19    5.42 
  -5  11  -1  147.19    5.05 
  -5  11  -1  151.38    5.48 
   6 -11   1   38.57    1.89 
  -6 -11  -1   40.20    2.45 
   6 -11   1   37.59    2.14 
   6 -11   1   34.60    2.08 
  -6 -11  -1   43.81    2.64 
  -6 -11  -1   41.04    2.70 
  -6 -11  -1   36.80    2.51 
  -6 -11  -1   43.20    2.26 
  -6 -11  -1   44.95    2.74 
  -6 -11  -1   38.52    2.35 
  -6  11  -1   39.15    2.23 
   6  11   1   41.80    2.61 
  -6  11  -1   37.40    2.14 
   6  11   1   44.54    2.59 
   6  11   1   38.27    2.47 
  -6  11  -1   38.25    2.24 
  -6  11  -1   38.19    2.29 
   6  11   1   40.86    2.49 
   6  11   1   42.31    2.52 
  -6  11  -1   40.44    2.74 
   6  11   1   40.31    2.52 
  -7 -11  -1    1.93    1.06 
  -7 -11  -1    0.46    1.12 
  -7 -11  -1    0.46    1.07 
  -7 -11  -1   -0.52    0.97 
   7 -11   1   -0.13    0.65 
  -7 -11  -1   -1.33    0.90 
   7 -11   1    1.03    0.84 
   7 -11   1    1.65    0.76 
   7 -11   1    0.68    0.61 
  -7 -11  -1   -0.18    0.96 
  -7 -11  -1   -0.31    0.82 
   7  11   1    0.50    1.08 
  -7  11  -1    0.93    0.90 
  -7  11  -1    0.11    0.81 
   7  11   1    0.92    1.11 
  -7  11  -1    0.06    0.81 
  -7  11  -1   -0.22    0.82 
   7  11   1    0.29    0.98 
   7  11   1    0.45    0.99 
   7  11   1    1.93    1.20 
   7  11   1   -1.75    0.89 
  -7  11  -1    1.58    0.97 
  -7  11  -1   -0.65    1.05 
  -8 -11  -1    6.13    1.28 
   8 -11   1    8.79    1.28 
   8 -11   1    5.96    0.82 
  -8 -11  -1    6.32    1.44 
  -8 -11  -1    6.80    1.46 
  -8 -11  -1    6.25    1.56 
   8 -11   1    7.24    0.85 
  -8 -11  -1    6.68    1.54 
  -8 -11  -1    6.55    1.36 
  -8  11  -1    6.82    1.26 
  -8  11  -1    5.05    1.12 
  -8  11  -1    7.14    1.23 
   8  11   1    7.43    1.32 
   8  11   1    6.39    1.55 
   8  11   1    6.80    1.44 
  -8  11  -1    5.43    1.35 
  -8  11  -1    6.50    1.51 
   8  11   1    8.16    1.39 
  -8  11  -1    5.67    1.23 
   8  11   1    7.43    1.41 
  -9 -11  -1    0.06    1.19 
  -9 -11  -1    0.85    1.25 
  -9 -11  -1    1.84    1.18 
  -9 -11  -1    0.36    0.94 
   9 -11   1    0.89    0.55 
  -9 -11  -1    2.50    1.31 
   9 -11   1   -0.12    0.83 
   9 -11   1    0.66    0.52 
  -9 -11  -1    1.80    1.04 
  -9 -11  -1    1.96    1.14 
   9  11   1    2.45    1.16 
   9  11   1    2.41    1.16 
   9  11   1    0.66    1.18 
  -9  11  -1   -0.88    1.10 
  -9  11  -1   -1.05    0.75 
  -9  11  -1   -0.42    0.88 
  -9  11  -1    1.02    0.91 
   9  11   1    0.84    1.03 
   9  11   1    2.64    1.21 
   9  11   1    0.05    1.05 
  -9  11  -1    2.04    1.02 
  -9  11  -1    1.49    0.94 
 -10 -11  -1    1.02    1.10 
  10 -11   1    0.35    0.36 
 -10 -11  -1    1.19    1.12 
 -10 -11  -1    1.07    1.23 
  10 -11   1    0.83    0.40 
  10  11   1    2.04    1.35 
  10  11   1    1.62    1.14 
  10  11   1    0.06    0.94 
 -10  11  -1    0.37    0.84 
 -10  11  -1    0.57    0.90 
  10  11   1    0.88    1.04 
 -10  11  -1    1.01    0.94 
  10  11   1    0.81    1.05 
 -10  11  -1    0.91    0.91 
 -10  11  -1    1.58    1.33 
 -11 -11  -1    2.53    1.29 
  11 -11   1    1.28    0.83 
 -11 -11  -1    1.00    1.43 
 -11 -11  -1    0.79    1.17 
 -11 -11  -1    0.70    1.11 
 -11 -11  -1    1.53    1.39 
  11  11   1    1.17    1.32 
 -11  11  -1    3.06    1.10 
 -11  11  -1    2.74    1.08 
 -11  11  -1    1.03    1.15 
  11  11   1    1.38    1.15 
  11  11   1    0.42    1.12 
 -11  11  -1   -0.15    0.82 
  11  11   1    1.89    1.16 
 -11  11  -1    1.45    1.07 
 -11  11  -1   -0.47    1.16 
 -12 -11  -1   11.83    1.95 
  12 -11   1    8.31    1.24 
 -12 -11  -1    8.64    1.85 
 -12 -11  -1   10.71    1.80 
 -12 -11  -1    7.09    1.55 
 -12 -11  -1    9.49    1.99 
 -12  11  -1   11.34    1.54 
 -12  11  -1    2.63    1.43 
  12  11   1    8.82    1.59 
 -12  11  -1   10.83    1.93 
 -12  11  -1    6.28    1.24
[truncated: 11,775,971 more chars]
